# Supplementary material for: Identification of a Putative Network of Actin-Associated Cytoskeletal Proteins in Glomerular Podocytes Defined by Co-Purified mRNAs
Source: PLoS One. 2009 Aug 4;4(8):e6491. doi: 10.1371/journal.pone.0006491 (PMC2714980; doi:10.1371/journal.pone.0006491)
Supplement: Table S1 — Complete list of all probesets that passed the expression filter (0.29 MB XLS) [file pone.0006491.s001.xls]

## Sheet: Sheet1
Table S1. Complete list of all probesets that passed the expression filter and revealed differences in average expression between the eluate and input samples. The full gene set is ranked based on fold-enrichment in the experimental samples. Note that also at the end of the list are transcipts with an inverse enrichment in the controls relative to the eluate sample as indicated by negative fold-e…
Rank	Symbol	GFoldChange(TEV vs. Input)	ProbeID	AVG Input	AVG IP	Gid	p-value(Type)
1	Myh10	14.1988	2640673	873.1	12723.6	GI_33598963	5.14103e-05
2	Flnb	12.9025	103870397	321.225	4172.12	GI_38075550	2.2126e-05
3	Dbn1	12.5502	7100537	326.625	4247.75	GI_34328250	5.14455e-05
4	Svil	12.395	4120706	681.55	8455.55	GI_23346600	6.98819e-05
5	Ppp1r9a	11.1411	5390408	286.525	3166.47	GI_31795577	0.000330498
6	Spnb2	10.6133	380091	273.825	3015.93	GI_30348965	0.00022576
7	Utrn	10.3328	3390048	213.2	2232.22	GI_46849771	6.33148e-05
8	Plec1	10.0605	2630497	104.1	1064.2	GI_41322903	0.000382677
9	Svil	9.42418	4070576	124.575	1185.25	GI_23346600	0.000105105
10	Myh10	9.38228	100730402	1253.88	11668.4	GI_33598963	0.000103294
11	Flnb	9.35249	106100139	869.675	8146.17	GI_51768715	0.000153637
12	2900026A02Rik	9.13653	100770204	474.15	4445.75	GI_27370347	0.000217565
13	Spnb2	8.61682	380161	468.4	4053.68	GI_7106420	0.000117243
14	Cgn	8.03954	5890139	113.9	911.25	GI_38077876	3.99612e-05
15	D15Ertd366e	7.42473	5570053	804.55	5975.08	GI_12746445	3.60238e-07
16	D15Ertd366e	6.46373	430180	1097.22	7067.58	GI_12746445	2.30445e-05
17	St5	6.4375	3780204	1893.3	12326.6	GI_28077064	2.67178e-05
18	4933421H10Rik	6.24049	4280082	451.925	2792.12	GI_31541991	8.60229e-05
19	Plec1	6.15893	6290398	4756.33	29159	GI_41322903	0.000284365
20	Aim1	6.05082	2810142	1006.58	6153.7	GI_27369514	0.000245722
21	Flna	5.79426	5390193	3210.55	18485.5	GI_38087062	0.000341289
22	Myo6	5.53537	2190332	1162.92	6272.85	GI_6678991	0.000616864
23	Actn4	5.45516	4590390	1507.25	8305.52	GI_18702319	0.00023083
24	Actn4	4.98162	3840301	3671.68	18310.6	GI_18702319	7.74723e-05
25	Nes	4.8855	1190672	1060.3	5381.5	GI_15011850	0.000947362
26	Iqgap1	4.86074	104730577	1125.9	5500.1	GI_7710041	0.000364663
27	Fbxo34	4.84555	6450026	1048.3	5263.02	GI_21624632	0.000867995
28	Svil	4.82313	5860142	79.175	383.675	GI_23346600	0.00121213
29	Actn4	4.73656	7050132	231.475	1117.97	GI_18702319	0.00132311
30	2810012G08Rik	4.27054	105550131	3311.67	14088.1		0.000233649
31	Iqgap1	4.13954	6660494	2990.9	12238	GI_7710041	0.00156956
32	C430004E15Rik	3.99882	2370347	1562.67	6505.55	GI_31341525	0.000591875
34	BC030863	3.87276	3440411	290.45	1156.83	GI_38085576	0.000273872
35	Spna2	3.85126	101170347	2801.72	10595.1	GI_51706070	0.000256612
36		3.80125	105690497	154.675	601.475	GI_23958518	0.000996696
37	Spnb2	3.79412	6520672	72.175	284.075	GI_30348965	0.0014559
38	B930097L24Rik	3.7425	105420373	119.625	449.925		3.03172e-05
39	Myo1e	3.71448	105890411	1060.85	3907.93	GI_31341473	0.00505618
40	Spna2	3.66923	103850088	125.65	474.875	GI_38074606	0.000719004
41	2810430P21Rik	3.64071	104280551	78.075	286.325		0.000529643
42	3110023F10Rik	3.62545	105690079	570.1	2029.22		0.000302779
43	Myo18a	3.54124	1230333	667.225	2344.53	GI_22094118	3.97521e-05
44	1110055E19Rik	3.33146	2350332	3546.32	11996.9	GI_38083711	0.000624451
45	Myh9	3.29133	4850292	10539.8	34741.8	GI_20137005	9.99163e-05
46	Eppk1	3.26572	540692	82.6	281.025	GI_37537521	0.00697045
47	Dst	3.23292	430026	153.075	498.2	GI_19882218	0.00107496
48	Dst	3.07809	2340577	127.8	402.85	GI_19882218	0.00147119
49	Dmn	2.93114	7050692	250.375	868.775	GI_46849775	0.00962518
50	Lmo7	2.82713	101050142	108.75	314.2	GI_51768599	0.00464858
51	Dbn1	2.72473	102690161	66.325	184.675	GI_34328250	0.000666943
52	9630007J19Rik	2.69787	100940605	467.375	1281.65		0.00697277
53	Ppp1r9b	2.64484	3130619	902.225	2446.55	GI_26986548	0.00590912
54	Fbxo46	2.63559	870273	961.5	2540.38	GI_31342111	0.000211478
55	4933409L06Rik	2.63328	106900112	423.425	1128.78	GI_51705293	0.00331662
56	Dst	2.6093	1090035	130.875	347.525	GI_19745145	0.000676771
57	Utrn	2.55953	105360711	62.425	164.775	GI_46849771	0.00256137
58	Myo5a	2.54671	2900288	268.4	692.025	GI_6754783	0.00797552
59	Pls3	2.53049	3290082	630.7	1565.9	GI_21704119	0.000499939
60	LOC380928	2.52067	105900128	77.775	199.3	GI_38076620	0.000169219
62	Smtn	2.498	670563	2334.28	5933.43	GI_7305504	0.00165174
63	Zfp185	2.45002	2470450	106.875	296.15	GI_31544060	0.0148174
64	Myo1b	2.419	770372	417.4	1013.83	GI_6754781	0.0016689
65	Gas2l3	2.40073	101940347	676.05	1622.1	GI_51765789	0.0024353
66	LOC230872	2.36815	1170725	131.775	316.15	GI_26006472	0.000832916
67	2310014H01Rik	2.35473	4730685	4218.1	9950.02	GI_38082296	3.38248e-05
69	LOC237436	2.34447	105700397	262.275	616	GI_38090667	0.00054152
72	Shrm	2.29484	2750451	333.075	835.6	GI_7657565	0.0148157
73	Incenp	2.29238	520593	2553.43	5827.53	GI_7710039	0.00328968
74	BC065123	2.26502	5720022	224.325	512.1	GI_27369813	0.00162897
75	Smtn	2.26425	1190438	152.225	349.75	GI_7305504	0.000623725
76	Myo1d	2.22004	100670707	853.125	1824.33	GI_31341452	0.0120014
77	Supt6h	2.21843	3170082	4777.55	10658	GI_6678182	0.00302098
78	2610015P09Rik	2.20896	2630441	486.25	1090.78		0.00271379
80	Gsn	2.19744	105720148	169.5	369.475	GI_38014368	0.0168107
81	BC065123	2.1964	6450735	491.525	1105.38	GI_27369813	0.0022319
82	2900026A02Rik	2.1953	6380059	84.35	190.1	GI_27370347	0.00308634
83	Dnmt1	2.19518	2260097	1219.9	2703.95	GI_31982803	0.000805482
85	Ppp1r8	2.18269	6290292	1787.17	3897.47	GI_22122684	0.00309621
86	LOC211660	2.16955	2360647	129.125	276.5	GI_38049331	0.00455394
88	Crybb3	2.143	6100082	94.675	206.65	GI_42476046	0.00199423
90	3110050K21Rik	2.14034	6550563	410.85	897.425	GI_21313007	0.00356379
91	Pprc1	2.13883	1740441	1450.83	3133.12	GI_38085312	0.00369644
92	Actn1	2.13235	103850050	104.25	224.275		0.00307372
94	4933428G20Rik	2.04594	2630072	1679.47	3451.8	GI_10946903	0.000707754
95	Ogdh	2.03409	3840333	1040.42	2246.05	GI_33563269	0.0142307
96	Svil	2.02856	5390161	70.6	141.475	GI_23346600	0.00595759
97	Mcm7	2.02536	5220056	604.675	1242.83	GI_10242372	0.00244336
98	Tmod3	2.01408	840088	1476.28	2955.57	GI_8394459	0.00153748
99	Adprt1	1.99377	4780446	1881.12	3765.48	GI_20806108	0.00594324
101	4831426I19Rik	1.98816	5340279	290.675	578.65	GI_27369681	0.00134924
102	LOC382128	1.98796	100670397	182.25	363.325	GI_38090253	0.000772991
103	Polrmt	1.97812	3290131	1510.95	3047.62	GI_27369779	0.0110057
104	Fliih	1.97036	6220184	906.275	1809	GI_11528489	0.00133216
105	LOC328526	1.96687	940195	890.425	1786.12	GI_38077028	0.00564882
106	5031425E22Rik	1.95333	6450167	414.725	822.25	GI_20822999	0.0149284
107	Tnks1bp1	1.93784	7040184	330.775	656	GI_38074923	0.00667766
108	A930010I20Rik	1.93596	3800369	559.45	1077.67	GI_46849717	0.00230255
109	Pcx	1.93159	2690750	132.9	266.625	GI_6679236	0.00843338
110	C79267	1.92603	630347	555.425	1133.38	GI_34147164	0.010396
111	Cul7	1.92414	3360114	2483.07	4774.25	GI_38082485	0.000298438
112	3110050K21Rik	1.90993	6220068	286.3	555.95	GI_38076391	0.00968998
113	Gtf3c1	1.90095	1990368	1897.25	3615.35	GI_38087407	0.00012973
115	Calmbp1	1.88364	3390156	168.75	316.475	GI_36031058	0.00283211
116	D030015G18Rik	1.88075	5050747	486.675	909.55	GI_34916058	0.000641713
118	2210010N04Rik	1.87824	510064	215.25	415.125	GI_38081581	0.00836848
119	Nical	1.87062	6550048	96.525	181.725	GI_19923870	0.00375183
120	Ppargc1b	1.86733	3290114	208.05	382.475	GI_18875425	0.00219887
121	Trio	1.86527	102320605	2223.55	4143.95		0.000516877
122	2310047I15Rik	1.86364	4850129	237.925	442.575	GI_30794211	0.0003651
123	Msn	1.86218	4060044	867.025	1669.53	GI_6754749	0.00683151
127	4832420M10	1.84732	1940288	302.625	562.275	GI_34328422	2.70066e-05
128	Ift172	1.84019	7100400	377.45	699.35	GI_46358418	0.00107669
129	Cdc45l	1.83748	3130114	297.425	544.3	GI_6753365	0.0166957
133	Ift172	1.83286	3800372	1845.47	3401.9	GI_46358418	0.002149
134	Tnxb	1.82712	3830020	109.525	206.775	GI_13928671	0.013091
135	Cad	1.82386	2340717	758	1373.03	GI_38079632	0.00171699
137	Mrgprf	1.8085	4780746	382.05	690.35	GI_21703759	0.000230401
138	Diap1	1.80544	4760341	219.15	397.7	GI_6681182	0.00189397
139	Pdcd11	1.80529	6020440	415.25	751.6	GI_47575692	0.000392603
140	Cit	1.80293	2370601	143.775	260.6	GI_33469070	0.00326119
141	Abcf2	1.8015	6450601	1752.28	3229.62	GI_23956077	0.00659409
142	Ascc3l1	1.80038	6620494	583.475	1055.83	GI_40018609	0.000764878
143	Gys3	1.79813	2340142	386.5	693	GI_6680140	0.00410692
144	Adprt1	1.79794	6400338	255.7	465.75	GI_20806108	0.0140702
147	Nolc1	1.78409	2350195	375.625	679.25	GI_16716370	0.0131626
151	Azi1	1.76532	5390452	348.4	621.225	GI_6753153	0.00539138
152	Ankrd25	1.76495	103170440	1858.88	3310.18	GI_31981823	0.00184678
153	Cdc2l2	1.7645	5290168	160.6	284.925	GI_33695122	0.000484721
154	Herc2	1.76412	2970070	1338.3	2354.2	GI_33468900	0.0115561
156	Nup155	1.76186	6220114	365.125	644.075	GI_31559997	0.000471358
157	Hk2	1.75293	2640722	1681.65	2960.5	GI_7305142	0.00120534
158	1110037F02Rik	1.75144	2190377	334.2	580.6	GI_38078069	0.00443193
159	Synpo	1.7494	102680377	7090.9	12099.8		0.000631767
161	Magee1	1.74702	1660138	627.05	1113.75	GI_31543229	0.00861931
162	Kif23	1.74682	5570112	1475.95	2591.28	GI_29568093	0.0041357
163	Smc1l1	1.74674	5700148	335.775	598.375	GI_9790236	0.0168694
164	Fasn	1.74519	430717	1720.3	2951.15	GI_30911098	0.00755759
165	Trp53bp2	1.74193	4480041	213.2	378.075	GI_27734069	0.00679229
167	Abcf2	1.73208	630040	1375.72	2416.9	GI_23956077	0.00482905
168	1700066F09Rik	1.73082	103120458	242.575	423.125		0.00248151
169	1110001A05Rik	1.73003	5890148	661.775	1198.28	GI_12083690	0.01332
170	Pcnt2	1.72999	4760053	243.575	431.725	GI_37675369	0.00475074
171	AI875142	1.72954	102190092	889.25	1533.4		0.000278737
172	B230333E16Rik	1.72756	103610195	1402.38	2442.72		0.00383772
173	Myo1c	1.72485	3190398	719.8	1238.5	GI_31543277	0.0152889
174	Vil2	1.7243	104280014	245.825	441.125	GI_6678570	0.00543893
175	Apxl	1.72129	101660139	1703.7	2908.38	GI_27369584	0.00305969
177	Daam1	1.71637	101570377	272.325	473.55	GI_27369624	0.0131162
178	Tmod3	1.71555	106130204	4633.27	7914.7	GI_8394459	0.00311861
180	Prpf8	1.71276	1230497	1958.95	3368.68	GI_20149741	0.0028482
181	Hk1	1.7118	100580433	1628.62	2774.72	GI_6754205	0.00187216
182	Ctnnbl1	1.71151	5900750	1244.08	2127.47	GI_31981220	0.00118663
183	Nup133	1.7102	2360168	1406.2	2418.47	GI_26986606	0.000436132
184	Vil2	1.70885	5570161	4014.7	6985.4	GI_6678570	0.00415021
185	Itpr3	1.70764	4010632	465.525	800.625	GI_18017581	0.00273448
187	Mad1l1	1.70213	5700035	320.2	543.6	GI_6754601	4.54523e-05
188	Rbm28	1.70159	1580725	2506.25	4309.12	GI_21536243	0.00625238
190	3010027A04Rik	1.69568	103870551	172.45	293.875	GI_51764372	0.00199591
191	B230113M03Rik	1.69402	2190040	2114.3	3590.55	GI_38091757	6.40773e-05
192	A530032J19Rik	1.68547	106220139	2933.8	4989.6		0.000484103
193	Cdc6	1.68441	4570296	512.625	864.7	GI_6753367	0.00513868
194	1300010F03Rik	1.68429	1230722	103.425	175.875	GI_38076286	0.0107006
196	Hdac6	1.67907	6200446	431.125	705.8	GI_6996925	0.0104094
197	Pwp2h	1.67829	3870132	1525.4	2567.7	GI_30102929	0.000517056
198	Aldh2	1.67426	4230019	6546.52	10985.2	GI_6753035	0.00574475
199	Chd4	1.67285	6380717	1646.47	2779.72	GI_39204552	0.00378603
200	2610305J24Rik	1.67275	103120601	391.475	663.35		0.00374922
201	Akap8l	1.67049	5290452	698.6	1185.33	GI_8567377	0.00160113
202	LOC217886	1.66585	106040735	221.675	372.275	GI_38073769	0.000714375
203	Rrbp1	1.66436	5050440	1328.3	2320.53	GI_20912070	0.00935884
204	B230386D16Rik	1.66326	100840369	520.45	874.775		0.0103793
205	Jarid1b	1.65952	4730494	408.675	695.95	GI_23097247	0.0111525
206	LOC381297	1.65843	103130672	3250.05	5424.48	GI_38073446	0.000119955
207	6330414G02Rik	1.65712	101580021	677.3	1133.55		0.00256802
209	A730054J21Rik	1.6567	106980647	288.65	483.5		0.000998606
208	Dnchc1	1.6567	60717	915.75	1517.2	GI_13384735	0.00352537
211	AI428795	1.65375	6980739	356.1	591.8	GI_37674248	0.000243311
213	Metrn	1.65153	4670452	3155.17	5231.65	GI_51317367	0.00118022
214	Tns	1.65137	6940458	629	1095.45	GI_38049572	0.00710096
215	C79267	1.65043	106650091	982.2	1617.25	GI_34147164	0.000124101
216	LOC277860	1.6504	104200041	141.275	231.925	GI_38086729	0.00256038
217	Xrcc1	1.64721	4210609	829.6	1366.8	GI_56118249	0.000135589
218	Spnb3	1.64574	6660088	68.8	112.35	GI_38084793	0.00652305
219	Aebp1	1.64558	6450707	4884.7	8138.68	GI_6752997	0.00305477
220	Gata6	1.64245	1770010	201.4	318.575	GI_46909570	0.01026
221	Vps18	1.64127	2570609	1060.45	1730.9	GI_31542060	0.00182522
223	Macf1	1.63865	1340132	2390.72	3938.07	GI_51709447	0.0019352
225	Stk10	1.6335	3940605	449.225	751.625	GI_6678162	0.00556493
227	Rent1	1.63291	430164	687.2	1133.78	GI_13507600	0.00809549
228	Rpo1-4	1.63141	2970746	1900.08	3117.18	GI_34328145	0.00133542
231	1110037F02Rik	1.62715	2760458	359.075	583.15	GI_38078069	0.0056664
232	A530030G15Rik	1.62677	105050546	866.325	1415.42		0.0116554
233	1810009A16Rik	1.62646	6380020	394.275	644.775	GI_38078919	0.0043475
234	Uhrf1	1.62629	1660242	5096.62	8265.98	GI_31981595	0.00836502
235	Mcm7	1.62606	3290292	4719.2	7665.12	GI_10242372	0.00143645
236	Vars2l	1.62523	4210270	510.85	842.825	GI_40254282	0.01072
237	Kif13b	1.6246	101770520	163.9	265.375	GI_51768499	0.000312818
239		1.62218	103360497	574.825	939.525	GI_23241578	0.00189448
240	2610015J01Rik	1.61824	102100333	215.85	349.15		3.61661e-05
241	Smc1l1	1.6178	5890113	2762.28	4512.55	GI_9790236	0.00369966
242	1110015K06Rik	1.61762	3450577	2846.4	4604.32	GI_39930422	4.60955e-06
243	Lars2	1.61743	7000706	338.45	559.825	GI_23346616	0.0128704
244	4831437C03Rik	1.61541	102030082	1373.33	2203.07		0.000304101
245	Wdr6	1.61272	7050154	766.025	1250.6	GI_31981423	0.00508548
246	Nical	1.61227	60603	70.475	111.975	GI_19923870	0.0156414
247	Aco2	1.61032	4230600	4515.18	7305.1	GI_18079338	0.00463954
248	4930420O11Rik	1.60954	2810037	512.775	830.575	GI_38075056	0.00671001
249	Nav1	1.6091	6620129	836.425	1370.97	GI_28077104	0.00649925
250	Pias4	1.60799	6040113	695.6	1123.12	GI_10946911	0.00168916
251	Sipa1l1	1.60694	50292	1871.67	3001.15	GI_27369827	0.00292601
252	4932439K10Rik	1.60636	3290450	2504.05	4050.88	GI_23510276	0.00712565
253	Ddx3x	1.60568	2190020	438.425	710.975	GI_6753619	0.0105338
255	LOC385644	1.6011	104560156	568.6	910.9	GI_38080800	0.0117528
256	Ep400	1.60085	3940722	2515.07	4021.52	GI_27414492	0.000169919
257	1300002A08Rik	1.59722	5290687	266.95	419.275	GI_31981168	0.0137784
258	Prkca	1.59685	6400551	166.075	269.775	GI_6755077	0.00262461
259	Tln1	1.59573	6590411	690.125	1122.58	GI_24475936	0.00428098
260	1110033K02Rik	1.59513	104070286	285.8	464.375	GI_51761972	0.00787852
261	9830001H06Rik	1.59508	1090575	471.375	769.25	GI_38075218	0.00650477
262	Nfe2l2	1.59425	2810619	202.05	317.75	GI_31981594	0.0159659
263	Dhx37	1.59391	1400309	436.675	701.875	GI_42600570	0.00409429
265	Aco2	1.59087	103850484	2746.7	4378.32	GI_18079338	0.00270187
266	Nedd4l	1.58986	6380368	2474.03	3937.93	GI_14010860	0.00168595
267	Tjp2	1.58809	3870397	653.975	1049.67	GI_7549794	0.000635015
269	Ybx3	1.58761	103850315	3727.85	5937.42		0.00806217
271	AW413431	1.58499	4200670	85.775	135.575	GI_27370559	0.00288605
272	1110031B06Rik	1.58335	1940097	491.025	793.8	GI_21362302	0.00986032
273	Mll	1.58201	102940162	857.45	1366	GI_51764830	0.00836446
274	Ikbkap	1.57951	1740746	136.225	215.175	GI_27734085	0.000461486
277	Gsdmdc1	1.5763	4010092	291.675	457.675	GI_21312215	0.00733099
278	Lig3	1.5761	2940300	412.85	661.575	GI_6754545	0.00241963
279	Prep	1.57055	6220292	2243.2	3538	GI_31560555	0.00309794
280	Abcf1	1.56947	2630707	522.225	827.925	GI_39930334	0.00269361
281	Mte1	1.5667	380722	265.675	422.2	GI_40538845	0.00147788
282	Usp5	1.5634	4850017	564.125	886.525	GI_7305618	0.00424987
284	Mcm2	1.56118	5050139	3561.88	5647.97	GI_6678825	0.0112592
285	Msh6	1.56092	6520093	4862.32	7634.82	GI_6754743	0.00214578
286	Jup	1.56051	2510671	740.675	1192.62	GI_28395017	0.00363297
288	Hadhb	1.5572	60064	218.775	342.6	GI_21704099	0.0114497
289	Trap1	1.55646	6040168	2004.3	3155.38	GI_13385997	0.00519401
290	Abcf2	1.55539	3140035	2801	4414.57	GI_23956077	0.0117444
291	Sh2bp1	1.55478	6980736	278.65	436	GI_6678440	0.0117592
292	Scrib	1.55316	6130273	217.6	339.125	GI_20373162	0.00589778
293	Dhx9	1.55278	1170095	710.3	1122	GI_24429589	0.0145767
295	Prelp	1.55018	5900390	238.775	370.1	GI_31543505	0.000463084
299	Orc1l	1.54532	2370328	148.725	227.5	GI_62460373	0.0126772
300	Cpsf1	1.54509	6290064	4493.23	6897.23	GI_16751834	0.00763141
301	BC002230	1.54408	430746	539.375	840.75	GI_34147178	0.00704619
302	Pold1	1.54396	4830026	2590.28	3969.17	GI_31981550	0.00310933
303	Itpr1	1.54347	3450519	1855.65	2891.02	GI_24475598	0.0163569
304	Brrn1	1.54331	6220435	937.95	1463.53	GI_21450192	0.0145727
305	3230401M21Rik	1.54293	2850524	414.925	640.575	GI_28498817	0.00559948
306	Atp6v1a1	1.54271	6590242	746.15	1162.67	GI_31560730	0.00929684
307	BC027373	1.54204	4780193	245.775	378.25	GI_33354237	0.00290056
308	Rpo1-4	1.54203	2570082	156.45	237.65	GI_34328145	0.0134473
309	Fthfsdc1	1.54155	3360131	1113.42	1722	GI_31559886	0.000840378
311	Setdb1	1.53593	840093	494.9	765.4	GI_9256534	0.00132847
312	Hadhb	1.53569	2690670	1488.33	2275.75	GI_21704099	0.00360514
313	3000004C01Rik	1.5345	6520008	713	1105.72	GI_37537559	0.00406852
314	Statip1	1.53296	4480022	2089.47	3200.75	GI_10946827	0.000688399
316	Aldh4a1	1.53028	2450450	497.425	789.65	GI_34328414	0.01358
317	Gtf3c3	1.52973	2450066	500.4	765.25	GI_75677509	9.35401e-05
318	LOC229810	1.52801	103130451	594.725	912.175	GI_38077071	0.00400372
319	Fpgs	1.52792	1230465	213.125	326.6	GI_33469106	0.00394355
320	Supt16h	1.52757	1240333	531.275	812	GI_15809047	0.00115472
321	Nedd4	1.52537	460736	381.45	583.6	GI_24475595	0.000654975
324	2600003E23Rik	1.52337	105700605	3476.9	5307.82	GI_33859695	0.000120779
325	Prss15	1.52305	4590471	2235.1	3286.98	GI_38082727	0.0129671
326	Efnb1	1.52279	2970433	1117.95	1697.92	GI_31560599	0.000137589
327	2610204M08Rik	1.5227	6940239	693.65	1054.4	GI_38259199	0.00197943
328	D330024H06Rik	1.51983	3450546	370.875	555.275	GI_40254338	0.00969773
329	Abcf1	1.51958	2760273	3428.07	5234.18	GI_39930334	0.00407846
330	Zbtb7	1.51953	3780092	190.175	289.375	GI_6754571	2.62202e-06
331	Fuk	1.51899	7100369	432.95	656.575	GI_31981685	0.000737604
332	BC048082	1.51895	2970010	84.3	128.525	GI_31342667	0.0111985
333	BC065120	1.51804	7040386	244.825	372.7	GI_41053863	0.0102634
335	Sf3b3	1.51781	3710044	4279.23	6518.35	GI_19527173	0.00234134
338	Chtf18	1.51508	1090332	675.45	1010.35	GI_21703815	0.00614918
339	Tfip11	1.514	1340301	969.325	1471.62	GI_13236502	0.000445505
341	2310014D11Rik	1.51345	101770593	852.15	1294.05		0.000398899
342	AI325941	1.51314	2320601	429.175	656.725	GI_31343612	0.00186349
343	Dysf	1.51287	100870398	400.55	590.925	GI_23956113	0.0144049
346	Tjp2	1.51165	100520091	1638.55	2437.38	GI_7549794	0.00108896
347	Lmna	1.51088	520471	3606.55	5490.48	GI_9506842	0.00851257
349	Fer1l3	1.50971	102370110	5893.07	8784.95	GI_51771559	0.0146918
350	Akap9	1.5087	4280048	682.125	1044.95	GI_39930556	0.0103192
352	Tsga14	1.5079	6660465	320.2	486.425	GI_31560772	0.00456081
353	Lig1	1.50726	4540112	579.825	881.625	GI_6754543	0.00731126
354	Nol6	1.50679	3120050	1324.8	1999.15	GI_21218429	0.000262252
355	5730511K23Rik	1.50676	6290593	1196.6	1786.65	GI_31980911	0.0149869
357	Lmna	1.50606	4210020	4119.4	6240.22	GI_9506842	0.0145125
358	Atp6v0a1	1.50496	3870441	1640.03	2448.95	GI_12025531	0.0026265
359	Gsdmdc1	1.50464	5050091	1117.6	1682.97	GI_21312215	0.000311636
360	Eif3s7	1.50369	2120112	10871.7	16287.8	GI_9055213	0.000286287
361	Abcf3	1.50192	7100100	1015	1534.28	GI_29789049	0.00600271
363	Bgn	1.50058	4730176	588.775	898.3	GI_24475819	0.00430215
365	LOC381747	1.49926	106510047	480.75	725.875	GI_38083203	0.00190303
367	Mvp	1.49852	4010253	3433.2	5284.62	GI_18079350	0.0112969
369	Rapgef3	1.49757	5050592	377.425	563.7	GI_21450060	0.00988094
371	Amotl2	1.49642	4730082	648.3	981.425	GI_10835263	0.0157958
374	Mpdz	1.4938	4050577	209.8	318.7	GI_6981217	0.0125011
375	C030025P15Rik	1.4934	104920138	457.8	689.575	GI_31343251	0.00429779
376	Polr3a	1.49289	2480053	303.125	456.375	GI_34147182	0.00212125
377	Bckdha	1.49246	50189	747.525	1113.33	GI_31982493	5.80877e-05
378	Eftud1	1.4917	5360736	371	554.4	GI_31341587	0.00102559
379	Coro1b	1.49061	6350592	466.5	692.325	GI_6753493	0.00301661
380	Slc25a25	1.49059	1230605	274.1	416.625	GI_31560753	0.00527081
381	3000004C01Rik	1.4898	5130433	1706.72	2566.8	GI_37537559	0.004798
383	Aco1	1.48885	50114	160.8	241.125	GI_33469062	0.00093692
384	Rbm19	1.48778	380082	982.975	1481.03	GI_30794153	0.0154641
385	LOC238943	1.48753	106860112	1284.33	1922.62	GI_38075578	0.00283913
386	Pfkp	1.48745	6760040	697.725	1023.05	GI_31543472	0.0123397
387	Xab2	1.48706	60110	352.5	528.725	GI_13385659	0.00932526
388	Mcm4	1.48662	2760673	8322.1	12446.4	GI_31982196	0.00171533
390	E130209G04Rik	1.48543	4920725	201.825	299.6	GI_38082487	0.00322623
393	Fbxo25	1.483	460142	1196.05	1766.5	GI_13385251	0.00326199
394	LOC382210	1.48268	102350487	243.3	361.325	GI_38086123	0.00113683
395	Gnl2	1.48006	6620022	455.35	675.575	GI_21704087	0.00159957
397	Ddx21	1.47845	6100446	1113.15	1644.2	GI_10092594	0.0159435
398	Fn1	1.47832	6940037	233.2	342.7	GI_28479105	0.00812865
399	Acadvl	1.47774	6040403	1640.5	2446.93	GI_23956083	0.0111784
401	Abcf1	1.47592	3520725	471.775	703.975	GI_39930334	0.00728405
402	Polydom	1.47585	6940497	478.325	710.6	GI_12738841	0.0173365
403	Skiv2l	1.47568	4570092	450.85	660.975	GI_31341092	0.00558386
404	Usp19	1.47567	105270497	738.9	1091.5	GI_47825365	0.00410095
405	Anxa6	1.4756	2190014	1058.5	1612.47	GI_31981301	0.00764862
406	A630040A01Rik	1.47548	103520041	113.75	166.15		0.0150072
407	Ars2	1.47451	2370348	1511.67	2251.45	GI_13937394	0.00587049
408	BC006779	1.47425	104210079	489.95	718.975	GI_51706549	0.0116954
410	Vcp	1.47336	5340168	9326.5	13996.8	GI_30023841	0.00717115
411	Prkcd	1.47316	770592	919.075	1345.38	GI_6755081	0.00636506
412	1810013C15Rik	1.47276	100780022	470.925	691.7		0.00674282
413	Dlg7	1.47142	3120041	394.075	580.725	GI_21362356	0.00809736
414	Map3k6	1.47129	6400390	190.325	278.45	GI_33186927	0.00797794
415	Pik3c3	1.47055	6590717	1306.08	1911.85	GI_42475973	0.000994319
416	BC005752	1.46895	1090739	160	236.875	GI_21704169	0.00754546
417	Tbc1d17	1.46893	1780450	534.175	783.65	GI_21450326	0.000243187
419	Pfkm	1.46769	1990156	2144.6	3150.12	GI_31981184	0.0014699
420	2410081M15Rik	1.46616	4280100	185.1	273.275	GI_21312079	0.00288458
421	Bag3	1.46475	4200487	2737.03	4054.47	GI_31982381	0.001728
426	Mkl1	1.4622	101170039	745.125	1084.83	GI_23346454	0.00122267
427	2410004H02Rik	1.46216	5050373	521.25	767.1	GI_26080428	0.00192542
428	Rrm1	1.46176	4150433	3206.55	4700.27	GI_31982025	0.00555719
430	Ars2	1.46051	4920577	1180.15	1732.17	GI_13937394	0.00146996
431	BC020354	1.4601	2060603	362.675	535.125	GI_37674223	0.0125155
434	Vps16	1.45878	3390041	1093.12	1595.9	GI_46852152	0.00318866
436	6430548M08Rik	1.45853	2510019	145.45	214.975	GI_31982037	0.00312466
437	Bms1l	1.45808	6450706	292.025	428.8	GI_39930554	0.00503116
438	Zfp326	1.45784	4010541	307.275	448.475	GI_9055385	0.00177683
439	Obfc1	1.45761	4540673	406.975	587.45	GI_31341702	0.00363274
441	D130026O16Rik	1.45645	106510280	229.05	331.125		0.00256391
442	1810044A24Rik	1.45637	6220706	241.15	351.65	GI_30840991	0.000333078
445	Cndp2	1.45435	6590333	1138.35	1664.78	GI_31981272	0.00261252
446	Pgd	1.45432	6840048	5278.77	7741.07	GI_21313271	0.00162325
449	Ddb1	1.45325	6110687	9270.88	13536.9	GI_7657010	0.000840324
450	Mll	1.45279	103990025	1511.83	2204.18	GI_38089805	0.00194355
451	9430028L06Rik	1.4519	106940402	207.1	301.6	GI_27369907	0.00406796
454	4933421G18Rik	1.45045	5860592	1937.38	2851.32	GI_38076906	0.00742674
455	Ash1l	1.44951	2510402	452.025	655.35	GI_46518492	0.0122706
456	Cyln2	1.44894	102650398	378.375	547.85	GI_6753561	0.000798932
459	Car5b	1.44739	3130465	626.125	907.45	GI_31341873	0.000846783
460	Apeh	1.44717	2100601	1919.15	2772.1	GI_22122788	0.000536902
461	Xdh	1.4458	6840446	825.225	1175.08	GI_6756012	0.0047864
462	2610510H01Rik	1.44383	102940440	472.25	672.8	GI_33239430	0.00287026
463	Ube1l	1.44338	6660242	351.85	500.375	GI_31340584	0.0039425
464	Hspca	1.44311	2120722	1916.2	2737	GI_42476088	0.015687
465	Card10	1.44286	6520204	1923.6	2782.28	GI_40538833	0.00193046
466	4432409B16	1.44173	105700332	1036.15	1494.58	GI_38091423	0.000362868
467	Gtf2f1	1.44167	360093	805.7	1170.7	GI_20270030	0.0169762
468	Dysf	1.44039	4670411	118.025	169.55	GI_23956113	0.00154192
469	Itpka	1.44035	6220075	180	258.4	GI_22122642	0.000594418
470	Man2c1	1.4402	6770064	874.225	1260.95	GI_30794149	0.00617919
472	D430042O09Rik	1.43966	6660053	598.55	862.075	GI_38087409	0.00417024
473	D10Wsu52e	1.43944	2230537	2604.55	3743.27	GI_21703841	0.00127034
474	BC021438	1.4393	6940170	262.875	379.525	GI_21703829	0.000402194
476	Lmna	1.4381	1500075	6790.5	9838.98	GI_9506842	0.00765694
478	BC023754	1.4379	101690433	456.7	656.25	GI_51771716	0.00623553
479	Phgdh	1.43784	1500280	1909.12	2687.15	GI_52353954	0.0126138
480	Cdc2l2	1.43783	1400671	585.525	846.55	GI_33695122	0.0118201
481	G3bp	1.43704	7100450	375.125	546.15	GI_7305074	0.00809784
483	2410003B16Rik	1.4368	4810600	7976.1	11569.4	GI_38089264	0.000775604
484	Suox	1.43632	5220286	909.525	1302.15	GI_31343458	0.008448
487	Top2a	1.43461	360717	2293.15	3347.75	GI_6755848	0.0159909
488	4930438M06Rik	1.43456	3130364	1369.1	1974.22	GI_27370047	0.00629899
489	Gart	1.43395	7000594	1025.42	1479.58	GI_6857792	0.0111993
490	Trim26	1.43379	1400687	1082.67	1561.12	GI_15147231	0.00291296
492	C86073	1.43257	1450630	312.4	446.375	GI_85701607	0.0116457
493	Vps16	1.43226	6860301	482.575	688.175	GI_46852152	0.000656977
496	Por	1.43076	6100093	636.95	910.75	GI_6679420	0.000409511
497	7330410H16Rik	1.43055	107040288	952.65	1383.8		0.00962829
499	Hmgcs1	1.43044	6620452	5215.27	7515.75	GI_31981841	0.000709809
500	Mocs1	1.42985	2120022	940.25	1355.7	GI_30524915	0.0121714
501	Recql4	1.4298	540551	914.5	1312.62	GI_17313265	0.00180804
505	Ddit4	1.42889	2570408	371.925	529.9	GI_21312867	0.0072273
507	Lig1	1.42775	5570609	366.025	528.1	GI_6754543	0.00776912
509	Vps16	1.42691	430064	220.475	313.6	GI_46852152	0.00419094
510	Llglh2	1.42679	5080594	2043.67	2894.57	GI_21703873	0.00116572
514	Mta3	1.42461	4210427	837.3	1198.65	GI_16905114	0.0123468
515	Mapk8ip3	1.42394	1660112	208.4	295.725	GI_7305254	0.00542493
518	Myo10	1.4231	5570092	83.5	119.525	GI_9506908	0.00939324
519	1500010J02Rik	1.42265	2630138	3956.48	5620.8	GI_30794427	0.00703648
520	Mpp1	1.42249	670767	607	876.6	GI_31982179	0.011087
521	Cenpe	1.42194	107040739	2225.15	3172.38	GI_40789292	0.00221107
524	E230025E14Rik	1.42077	104480471	489.35	697.475		0.000412325
525	Cltc	1.42034	107100215	452.925	647.775	GI_51491844	0.000408573
527	2700049A03Rik	1.41941	2650411	688.175	977.775	GI_38050417	0.0035861
528	Ampd3	1.41932	102650156	190.4	269.8	GI_6753047	0.00550434
530	Gdi1	1.4192	5290358	178.525	254.9	GI_33859559	0.00450922
531	D11Ertd759e	1.41836	2940487	3187.18	4544.7	GI_29789398	0.00873028
532	D0HXS9928E	1.41732	5670292	1506.53	2137.75	GI_20070431	0.00772196
533	BC060615	1.41726	2230086	464.125	661.9	GI_39930582	0.0129149
535	2610511M17Rik	1.41643	4730167	227.825	324.275	GI_30794159	0.00180923
536	Ankrd25	1.41631	4850102	154.15	218.925	GI_31981823	0.00156459
537	Supt5h	1.41618	4150546	1378.65	1956.72	GI_22094122	0.00369637
538	Snrp116	1.41563	2470707	1768.4	2518.82	GI_24475933	0.00579037
539	3321401G04Rik	1.41536	6900091	514.45	725.9	GI_38083966	0.000217394
541	Ars2	1.4144	6840427	1770.67	2524.07	GI_13937394	0.00188562
543	Dapk3	1.41372	4590121	544.625	780.025	GI_6681132	0.00845565
546	Anxa1	1.41335	2320053	711.4	983.2	GI_6754569	0.0169705
547	Sipa1l2	1.41315	4850731	169.6	237.525	GI_38089491	0.0111046
548	Rexo1	1.41287	3460670	205.7	291.175	GI_31341626	0.000558465
551	LOC237877	1.41237	103830609	493.75	702.85	GI_38091513	0.015479
552	Ampd2	1.41201	1170070	418.1	585.55	GI_31980781	0.0162595
554	Nol1	1.41178	4570576	977.4	1369.88	GI_27819666	0.00778221
555	Msn	1.4112	105570577	4752.15	6722.45	GI_6754749	0.00627214
556	Cbara1	1.41095	360471	477.575	674.375	GI_21450200	0.0101182
558	Gys1	1.41077	540154	107.975	152.3	GI_31560021	0.00957928
560	Pop1	1.4094	5390609	652.75	934.975	GI_23097255	0.0145992
561	Stxbp1	1.4092	6220717	1428.55	2005.67	GI_6678178	0.0161592
562	Sec23b	1.40877	3840497	406.1	570.45	GI_31980968	0.0143159
566	Sipa1	1.40805	5220687	257.2	365.2	GI_31543711	0.00680236
568	Rasa3	1.40768	2060465	807.2	1134.28	GI_7110712	0.00822758
569	1300010O06Rik	1.40669	1090102	965.375	1360.75	GI_31543965	0.0122083
570	Msln	1.40569	2640048	761.25	1073.45	GI_9256567	0.000682084
571	Kifap3	1.40554	6940075	340.325	477.525	GI_6754443	0.0024006
572	Dhx8	1.40553	6100139	295.325	412.3	GI_21450216	0.00418422
573	Tbl3	1.40546	6020575	512.35	720.275	GI_31342282	0.000448789
574	Nolc1	1.40531	102510619	439.9	622.05	GI_16716370	0.00431225
575	Cdc42bpb	1.40434	6350037	1253.12	1759.4	GI_33942080	0.00854854
578	Myo9b	1.40302	1230435	1311.1	1836.45	GI_7657352	0.000140606
579	Adck5	1.40223	130592	292.625	408.7	GI_27370471	0.00735954
580	Acadm	1.40215	3390113	397.025	556.875	GI_6680617	0.00626914
581	3632413B07Rik	1.40159	3850010	1351.58	1917.38	GI_33695079	0.0130873
582	Mcm10	1.40146	4920632	424.425	605.775	GI_29789188	0.0134201
583	Mthfd1	1.4008	5900398	352.5	499.25	GI_20270274	0.00502746
585	9830002L24Rik	1.40052	100460097	169.375	233.025		0.0120602
586	Usp48	1.40049	102680138	389.625	542.9	GI_51709536	0.00107592
589	Car5b	1.40022	630176	669.35	937.175	GI_31341873	0.00746197
591	D330038I09Rik	1.39831	6220603	166.625	236.4	GI_23956315	0.0158568
592	Rutbc1	1.39771	2340519	141.325	197.05	GI_37537537	0.00304937
594	Pola2	1.39709	940519	1500.35	2093.28	GI_31982106	0.000612941
595	Myo9b	1.39707	3060358	2987.85	4165.1	GI_7657352	0.000570715
596	Alas1	1.39701	6400440	2237.57	3124.6	GI_23956101	0.000869315
597	AW822216	1.39698	610184	144.875	202.3	GI_31341041	0.00286643
600	Ppp1r13b	1.39614	4010605	322.675	450.175	GI_45592935	0.000307515
602	Prodh	1.39505	1240452	96.825	134.375	GI_6755177	0.0131802
603	Plcd3	1.39491	2970500	475.2	664.25	GI_22779904	0.000491023
604	Ercc2	1.39487	4060390	265.325	371.475	GI_31542613	0.00447476
605	BC059842	1.39483	1090300	111.475	154.45	GI_42490761	0.0085302
606	Skiv2l	1.39482	3780278	265.65	370.8	GI_10946649	0.00928384
608	Bre	1.39468	3190731	511.7	714.2	GI_41281923	0.0104171
610	D19Ertd703e	1.394	4610040	3221.72	4505.38	GI_22726196	0.00625319
611	Catns	1.39385	240274	318.6	449.775	GI_6671685	0.0111041
612	Smarca4	1.39332	6980528	802.025	1119.67	GI_39930328	0.000360356
613	Nup160	1.39324	1990551	1083.65	1505.85	GI_10946931	0.0174069
615	BC022641	1.39284	3830605	1407.12	1953.35	GI_31795580	0.000181181
617	1700021I09Rik	1.39275	5700184	846.925	1188	GI_30794453	0.0131784
619	Pald	1.39266	6100347	764.275	1071.17	GI_7305364	0.00938579
620	Snx9	1.3925	3290592	308.875	430.175	GI_29568083	0.00656861
623	Ddx46	1.39201	1450167	1008.02	1405.2	GI_22122416	0.00746791
624	Itpkb	1.392	102100373	258.45	360.9	GI_51705428	0.00148283
625	Hk1	1.39178	4280402	105.375	147.4	GI_6754205	0.00628802
626	Dlg5	1.39149	450215	2085.8	2923.8	GI_38075698	0.00554236
628	Thop1	1.39021	2350450	1350.6	1895.4	GI_31981236	0.00971129
630	Brpf1	1.38984	3170139	401.85	557.875	GI_30794209	0.00246168
631	Aars	1.38976	1570279	13014.5	18066.2	GI_40254406	0.00255101
633	AI450948	1.38819	1090767	529.85	733.325	GI_85702000	0.0033921
635	D030029J20Rik	1.38759	106110707	407.05	559.125		0.00640067
636	Mrps9	1.38751	5340019	2101.3	2918.53	GI_32813440	0.004016
637	A930031F18Rik	1.38749	6110270	932.025	1308.53	GI_30794203	0.00514053
638	Brd1	1.38719	1660278	2132.35	2959	GI_38078595	0.013221
639	Acly	1.38708	1740609	4184.02	5830.92	GI_40254106	0.00212858
640	Catns	1.38664	106400139	1591.62	2207.07	GI_6671685	5.20356e-05
641	4933425L03Rik	1.38627	101050538	699.975	969.3	GI_51766817	0.0010908
642	Ddx24	1.38602	1050270	1373.58	1918.05	GI_34328252	0.010784
644	Xrn1	1.38531	5900093	311.85	431.075	GI_6756024	0.00222235
645	Enc1	1.38512	4810348	1296.28	1826.33	GI_40254358	0.00591521
646	Blm	1.3851	520619	1421.4	1973.67	GI_31982491	0.00381951
648	Cyp26b1	1.38477	2630142	215.625	303.875	GI_31341987	0.00605725
650	Tle6	1.38453	3170242	377.175	521.45	GI_16716582	0.00107405
652	2610528C06Rik	1.38375	102650070	953.65	1318.33	GI_38085175	0.0119622
653	Son	1.38314	7040403	214.65	301.325	GI_9910307	0.00983303
655	P4ha2	1.38242	1090546	573.075	817.675	GI_6754969	0.00703218
657	5430405G24Rik	1.38223	2470341	1596.83	2251.93	GI_38091837	0.0170041
659	Kif2c	1.38139	6940082	1601.6	2229	GI_31981664	0.0145619
660	Maged1	1.38117	6650332	5388.82	7508.53	GI_9789934	0.00270905
663	Arhgef2	1.38073	101570148	381.675	523.65	GI_47271403	0.000485447
666	Acac	1.38025	2680369	2625	3625.53	GI_38091530	0.00579408
667	Smox	1.37995	50019	1280.72	1755.03	GI_21704049	0.00643246
669	Slp	1.37958	5910341	206.825	283.15	GI_27923908	0.00180984
670	Copa	1.3792	2570519	3337.8	4589.07	GI_31981827	0.000388674
671	Pep4	1.37901	4480541	410.8	570.5	GI_6679278	0.0110225
672	Gdi1	1.37871	6020687	210.875	291.2	GI_33859559	0.00297643
673	Flot1	1.3786	1660575	1695.35	2331	GI_6679808	0.00163409
675	Mmp2	1.37836	2570603	813.3	1112.5	GI_6678901	0.00517446
677	Mtr	1.37785	105690594	423.875	586.3	GI_38074216	0.00468195
681	Inhbb	1.37619	2680092	141.3	194.95	GI_38073281	0.00129898
682	AA673488	1.37614	6940736	1250.6	1723.25	GI_38088091	0.00692589
683	1700020M16Rik	1.37599	1580609	1072.08	1475.28	GI_38076372	0.00788441
686	2810417K24Rik	1.37403	106590739	162.875	221.975		0.0150104
688	Vps52	1.37379	610113	182.1	249.475	GI_28499083	0.00308054
691	Hnrpm	1.37353	4540451	6005.07	8291.25	GI_21313307	0.00928922
692	Gcn1l1	1.37346	2190128	608	838.7	GI_38081861	0.012361
693	Plcb3	1.37307	4670402	644.85	884.025	GI_31982121	0.00834114
694	Tnrc11	1.37302	4920095	552.1	759.9	GI_33468966	0.014385
697	Uqcrc1	1.3721	520053	4823.57	6623.3	GI_46593020	0.00283761
699	Copb2	1.37171	610154	7501.5	10282.3	GI_29789079	0.00038727
701	Hcr	1.37153	4150441	266.275	365.15	GI_22122830	0.0134902
702	4933409L06Rik	1.37035	101500333	85.3	118.525	GI_38073516	0.0164253
703	BC019206	1.3702	2690121	218.15	302.15	GI_34556192	0.010942
704	4732493F09Rik	1.36974	1770128	1614.55	2204.97	GI_31341094	0.00787584
705	Pex6	1.3694	2100253	1782.05	2450.75	GI_21703961	0.000457433
707	Lgals9	1.36933	1230079	596.65	816.95	GI_6754535	0.00837617
708	Hcph	1.36903	4230128	224.3	309.8	GI_7305132	0.0122298
710	Ddx5	1.36878	3440148	168.325	229.55	GI_6681156	0.0130327
711	Mapk8ip	1.36802	1660446	247.575	341.3	GI_34328190	0.00688182
714	Mcm3	1.36696	5570068	1070.08	1459.95	GI_33859483	0.00401207
715	Nsf	1.36686	4070075	1021.5	1412.35	GI_31543348	0.0172746
716	1300001I01Rik	1.36685	3130161	842.15	1151.78	GI_28510430	0.00257309
717	Snrp116	1.3666	4610148	1314.28	1782.28	GI_24475933	0.0111601
720	Trpv4	1.36538	1190039	623.15	819.85	GI_11528501	0.0174223
721	AW538196	1.36527	1980204	1552.47	2121.7	GI_19527171	0.000321762
722	Nsdhl	1.36504	380520	2019.1	2809.9	GI_31982436	0.00843407
723	Asb3	1.36472	1780278	696.65	953.725	GI_31340580	0.00457269
724	Rangap1	1.36425	6650601	8134.57	11125.6	GI_31982567	0.0101102
727	BC016188	1.3634	6520148	1782.12	2461.38	GI_22122408	0.0069602
728	Rutbc3	1.36331	4480181	1418.3	1923.38	GI_19527317	0.00354893
729	Itga3	1.36206	4570427	2404.32	3306.05	GI_34328215	0.0062009
730	Atp5a1	1.36194	1990722	461.5	625.8	GI_6680747	0.0158609
731	AW538196	1.36164	2340180	594.1	808.075	GI_19527171	0.0015444
733	Ehd1	1.36158	3840731	802.275	1102.95	GI_34328546	0.00178297
734	Ylpm1	1.36143	1990148	377.75	512.9	GI_31044494	0.00973563
735	Ddx27	1.36142	107040026	1579.15	2145.05	GI_23346462	0.010322
738	Zfp261	1.36026	6520021	550.875	750.675	GI_9790026	0.00189253
740	Nisch	1.35979	4850301	8899.7	12096	GI_12313872	0.00342958
744	LOC277193	1.35908	100780154	839.05	1141.03	GI_38080876	0.0117454
747	Atic	1.35749	4010593	182.5	249.45	GI_27229047	0.00498497
748	D11Lgp2e	1.35685	103190576	210.05	285.575	GI_13386455	0.000578718
749	Smox	1.35617	1940398	143.9	193.125	GI_21704049	0.0119875
753	Gtse1	1.35494	4280273	276.6	377.05	GI_7305118	0.00687059
755	Tnrc15	1.35423	100050110	234.325	317.15	GI_34365796	0.00640951
757	Ifi35	1.35397	4230739	334.425	454.5	GI_21312543	6.62082e-05
759	Usp52	1.35377	3710215	378.8	513.475	GI_29789348	0.00961363
761	Phf2	1.35306	4060300	727.45	977.025	GI_31543475	0.0163233
763	Acsl4	1.35159	5570463	149.475	200.65	GI_46518527	0.0077054
768	Mrps27	1.35055	4850546	1343.7	1816.62	GI_31343408	0.00174012
769	Jmjd2b	1.35032	6400471	143.425	194.95	GI_26006856	0.0167015
770	Cbr3	1.34996	6590148	860.675	1159.62	GI_31982073	0.00296433
772	Spire2	1.34985	450088	743.075	1007.27	GI_31982562	0.00436483
773	4732473B16Rik	1.34979	2650605	198.25	270.975	GI_31341564	0.00655543
775	Nup205	1.34926	3830079	3051.7	4137.98	GI_38083930	0.0089631
778	D14Ertd231e	1.34803	2100068	125.475	167.175	GI_31981979	0.0126477
780	9330129D05Rik	1.34745	6520377	188.925	254.875	GI_31342086	0.0104178
781	Aamp	1.34707	2640059	4162.4	5631.93	GI_22122618	0.0029842
782	Ilf3	1.34676	6520110	1819.28	2447.3	GI_6754339	0.000113065
784	Tmod1	1.34532	3850100	87.4	119.25	GI_11230777	0.00817154
786	Limk1	1.34472	5080064	783.925	1057.33	GI_6754547	0.00172633
789	Hspg2	1.34435	2510687	3844.77	5183.75	GI_33636773	0.013118
790	Hps6	1.34427	4920551	1090.1	1468.8	GI_28603819	0.0169275
791	Mum1	1.34422	4810097	3446.08	4647.67	GI_31559992	0.00545093
792	Lars	1.34417	106450465	10117.8	13774.3		0.00898569
793	Mcm5	1.34374	2680647	11887.1	15886.6	GI_6678829	0.00306343
795	Lgals9	1.34335	2640181	1058.35	1426.25	GI_6754535	0.00239173
796	LOC333744	1.34309	105420048	281	375.325	GI_38083108	0.015132
801	2210008I11Rik	1.34172	2350021	2016.72	2697.17	GI_21553064	0.00216871
803	Mmp14	1.34104	670079	1617.53	2209.97	GI_31982190	0.0145336
805	Mov10	1.34033	430577	321.5	439.1	GI_6678919	0.0093052
806	Prickle1	1.3403	450671	529.05	709.175	GI_20903282	0.000158507
809	Arhgef19	1.33971	940102	262.475	349.525	GI_27369717	0.00602346
811	Tcirg1	1.33946	6900619	1024.35	1356.62	GI_31980623	0.00440787
820	1200013B22Rik	1.33757	5690600	3094.72	4200.1	GI_31980778	0.00241175
821	4930422J18Rik	1.33679	2850093	886.2	1204.67	GI_31541968	0.0102902
822	Psmd2	1.33669	4670706	4607.8	6171.83	GI_19882200	0.00213483
827	Tkt	1.33576	6590064	12480.4	16752.7	GI_31543868	0.000797298
830	Acadm	1.33484	460112	930.025	1235.58	GI_6680617	0.00483157
831	Hip1	1.33428	4120450	156.925	209.55	GI_22122460	0.000344444
832	2310022K01Rik	1.33349	105340133	293.65	391.175	GI_38086228	0.00665984
833	D330037A14Rik	1.33321	6200719	720.625	966	GI_38455421	0.00329821
834	Arhgef1	1.33309	4850603	953.175	1271.6	GI_6678667	0.0110751
836	D430033N04Rik	1.33255	106450286	207.825	276.35	GI_31542477	0.00338208
838	Vrk1	1.3324	6900347	127	168.775	GI_24475937	0.00271286
839	1110001A05Rik	1.3322	6100161	198.775	268.05	GI_11602913	0.0084135
843	Fnbp3	1.3313	2190161	112.525	149.975	GI_9055217	0.000759362
845	Adck1	1.33077	6620707	364.2	488.625	GI_31980710	0.0113325
846	Smc1l1	1.33069	6370154	93.35	124.375	GI_9790236	0.0030199
847	Capn2	1.33049	2360601	6426	8560.28	GI_6753253	0.00615632
852	Vrk1	1.32916	100730601	746.575	998.75		0.012311
856	Dnm2	1.328	50176	654.425	869.55	GI_6681206	1.06137e-05
857	Trim41	1.32777	6110670	1073.83	1425.05	GI_21703755	0.00538267
864	Dctn4	1.3263	5550170	2556	3398.62	GI_31542551	0.00272105
865	AU067695	1.3262	1940204	611.575	810.25	GI_39841064	0.00194769
866	Rpa1	1.3262	360452	12748.6	16965.8	GI_18390320	0.00248512
867	Stxbp2	1.32581	2360594	3528.35	4598.95	GI_31981471	0.014033
868	Prkcabp	1.32572	4920500	187.75	249.225	GI_6679312	0.00567025
869	BC021611	1.32541	7050332	437.725	579.575	GI_31981743	0.0120926
878	Rnf40	1.32334	3610397	851.575	1125.5	GI_26986594	0.00585291
879	AI790298	1.32322	6840176	270.7	364.85	GI_30794239	0.0171534
880	E430034L04Rik	1.32302	2030095	453.35	603.425	GI_31982756	0.00527226
881	Polr2a	1.32238	101340687	480.125	635.95	GI_6677794	9.6117e-05
885	Pias3	1.3219	50204	248.95	331.375	GI_22122654	0.0104403
889	2610528A15Rik	1.32023	5360215	1783.7	2347.15	GI_21312351	0.00271347
893	Anln	1.31845	1780113	7638.72	10051.9	GI_22507318	0.00219122
897	0610025P10Rik	1.31811	5420725	214.525	283.275	GI_38091440	0.000407353
899	4632409L19Rik	1.31772	110014	350.25	461.75	GI_38075620	0.0107116
900	Brp17	1.31763	3520592	512.275	674.925	GI_9910441	0.000905547
902	Dhx38	1.31738	780243	3121.07	4096.98	GI_30410009	0.013049
903	2600003E23Rik	1.31734	3120402	114.15	153.35	GI_33859695	0.0162189
904	Ephb1	1.31728	4610056	184.225	242.4	GI_40254273	0.00441146
905	Tkt	1.31709	6860039	125.4	163.95	GI_31543868	0.00300602
906	Wdr1	1.31693	3990121	1960.08	2641.6	GI_6755994	0.00938433
907	Fpgs	1.3162	380309	138.725	182.825	GI_33469106	0.00636019
910	Kifc1	1.316	2570332	246.75	323.3	GI_7949059	0.0166429
911	Gdi1	1.3157	4590400	214.975	284.6	GI_33859559	0.0104935
917	BC046418	1.31409	4570593	218.3	282.3	GI_38084832	0.014613
920	Col1a1	1.31384	730020	792.525	1025.22	GI_34328107	0.0125457
921	Prkcabp	1.31378	3990500	1231.08	1615.42	GI_6679312	0.000225989
922	Ephb6	1.31359	5860128	213.675	281.975	GI_31982460	0.00552655
924	Coq6	1.31303	2070497	1416.95	1861.1	GI_27369831	0.0168945
925	Dpysl2	1.3128	3130112	6285.1	8365.62	GI_40254594	0.0159799
929	Capg	1.31239	770373	2523.35	3323	GI_6680841	0.00976794
931	Cipp	1.31224	4590528	92.15	120.075	GI_6671753	0.0128354
932	Cyp1b1	1.31222	4760735	606.85	784.95	GI_6753567	0.0163832
934	AI480556	1.31208	540315	1301.2	1711.25	GI_38086613	0.00373349
936	Slp	1.31179	1340092	158.75	207.05	GI_27923908	0.001047
941	Atxnl2	1.30997	1240095	398.225	522.4	GI_33942088	0.0158251
942	Baz2a	1.30991	730184	139.4	183.075	GI_33469024	0.00540836
943	B430315C20Rik	1.30974	3440270	440.725	577.85	GI_34328430	0.0112758
944	BC027342	1.30969	3520440	127.675	167.275	GI_31542201	0.0065877
945	D1Ertd161e	1.30969	3610750	668.55	870.75	GI_40254272	0.0089867
947	Usp22	1.30948	101940176	845.375	1115.1	GI_51921306	0.00546703
948	Ndufv1	1.30915	5420369	8485.82	11148.2	GI_19526813	0.0057673
953	Depdc1b	1.3085	2120458	451.525	591.425	GI_31341055	0.00114947
957	Nphp4	1.30793	1190433	415.975	545.075	GI_23943847	0.00944313
959	Gdi1	1.30751	6180446	1661.03	2182.07	GI_33859559	0.00247056
961	Oxct	1.30719	102640373	4264.03	5506.75		0.0114614
964	4930432B04Rik	1.30672	870538	1059.67	1392.47	GI_38075528	0.00631001
969	BC023181	1.30533	106650048	163.4	213.35	GI_38079055	0.0174583
973	Selenbp2	1.30421	2650372	91.2	119.175	GI_9507078	0.00472843
976	Arc	1.30404	4610093	455.65	604.825	GI_9055165	0.00554195
977	9230112E08Rik	1.30393	103830110	334.45	438.575	GI_31343198	0.0130917
982	Stat3	1.30266	460040	1863.33	2483.12	GI_24475592	0.0085474
986	Haghl	1.3019	2480403	645	842.525	GI_21312166	0.0127226
988	Cdyl	1.30177	4730397	485.6	634.325	GI_6753397	0.00480298
989	Thsd6	1.30174	5720750	412.5	532.4	GI_13385091	0.00917408
990	Mvd	1.30171	2060717	464.575	612.675	GI_20149735	0.0080721
992	Odf2	1.30157	102810440	210.275	272.625	GI_7305338	0.002346
995	Nfatc1	1.30116	4050600	267.225	347.65	GI_38348192	0.004505
998	Cars	1.30034	3140341	1191.15	1531.17	GI_31980753	0.00887699
999	Vdr	1.30011	130156	152.475	198.575	GI_31543943	0.00469807
1000	D030010H02Rik	1.29979	106520433	214.7	277.375		0.0162605
1002	Ap1b1	1.29953	4290373	1199.17	1566	GI_6671552	0.00795644
1003	D14Ertd231e	1.29936	870110	220.85	287.925	GI_31981979	0.00732149
1005		1.29914	102470053	606.825	787.775	GI_26099873	0.0148714
1007	Scd1	1.29876	2680441	1193.65	1515.67	GI_31543674	0.00466495
1009	Rgnef	1.29828	6660364	283.8	365.3	GI_7106394	0.00497473
1010	Parp8	1.29799	4150204	214.725	278.225	GI_31559853	0.00706454
1011	Nrd1	1.29775	5900017	3987.07	5179.3	GI_31559917	0.0043022
1012	Stmn4	1.2977	2900091	143.425	194.6	GI_31981038	0.0168776
1017	5630401D24Rik	1.29724	510497	1010.65	1307.53	GI_21536261	0.00655593
1018	Snapc4	1.29713	2190184	523.7	678.65	GI_27261819	0.00513618
1023	Homer3	1.29641	3830279	1253.2	1632.92	GI_33859657	0.00666116
1025	Cpt2	1.296	3940504	1096.7	1418.08	GI_6753513	0.00122282
1026	Tex292	1.29561	2340372	2426.8	3141.62	GI_31982958	0.00769246
1027	Jak1	1.2956	5910746	119.15	153.9	GI_22164787	0.00772964
1028	BC057627	1.29551	106020368	1404.83	1821.2	GI_38348503	0.000916402
1029	C030027K23Rik	1.29542	1400136	280.05	363.25	GI_38076317	0.00134654
1033	Tuba3	1.2947	6980181	259.775	340.6	GI_6678464	0.0145929
1034	Tufm	1.29437	3290685	3752.98	4871.45	GI_27370091	0.00591503
1036	Fchsd1	1.29419	5080050	467.8	602.15	GI_40254311	0.0133388
1037	2310022K01Rik	1.29408	100360280	594.925	769.775		0.0100185
1038	6430402L03Rik	1.29406	1170167	84.075	108.975	GI_34304004	0.0135791
1040	AI849286	1.29375	2340524	1271.55	1658.8	GI_38087799	0.0159621
1041	Stat1	1.29369	6590553	734.5	968.375	GI_31543777	0.00902944
1042	Helb	1.29335	460301	1681.5	2170.55	GI_17978261	0.000603202
1043	Fars1	1.29332	5340575	1768.17	2282	GI_22267455	0.00939604
1044	BC008150	1.29329	104590463	548.25	710.7	GI_51831084	0.00136391
1046	Nsdhl	1.29321	6380563	188.85	242.75	GI_31982436	0.0105415
1048	Pkm2	1.2927	70500	15876.9	20702.1	GI_31981561	0.00647862
1049	Hap1	1.29243	4230079	1617.22	2110.35	GI_30061480	0.0167752
1052		1.29193	105340132	501.35	650.5	GI_26346423	0.00646377
1053	Ckmt1	1.29183	1230746	127.275	165.475	GI_6753427	0.00341406
1054	Plekha6	1.2918	6040041	118.65	151.375	GI_33636692	0.0172585
1058	Zfp316	1.2915	2680551	216.85	280.55	GI_8567347	0.0071314
1059	Zfp36l1	1.29137	2510138	94.1	122.975	GI_31982488	0.0119505
1066	Eps8l2	1.28995	2850528	91.625	119.35	GI_21040232	0.0163247
1069	Mrps31	1.2898	1980348	850.425	1100.28	GI_10181115	0.0111932
1071	Tnrc15	1.28918	6760746	163.3	210.9	GI_34365796	0.0105363
1074	Mre11a	1.28892	4670332	1176.65	1523.08	GI_41056098	0.0129251
1075	Nes	1.28868	2450167	76.425	98.075	GI_15011850	0.01642
1078	BC019977	1.28819	940603	1701.83	2209.47	GI_31542191	0.0030426
1080	A930037G23Rik	1.28769	4150364	139.125	178.8	GI_31341851	0.00995064
1084	Sca2	1.28701	3940017	4203.73	5452.1	GI_6677856	0.0143626
1092	Stat3	1.28479	3710341	1108.85	1443.88	GI_24475592	0.00512689
1094	Grwd1	1.28474	6350528	592.95	760.525	GI_23956277	0.0109176
1096	Dctn1	1.28466	6590022	949.95	1227.42	GI_6681146	0.00717719
1098	Serhl	1.28461	2340070	771.8	992.025	GI_24475681	0.00113136
1101	Shmt1	1.28407	5900132	366.225	470.85	GI_6677942	0.016778
1103	Gadd45g	1.28376	2510142	2228.7	2918.43	GI_6753937	0.0102171
1104	4632409L19Rik	1.28356	3780097	115.475	148.85	GI_38075620	0.00801301
1106	2010005J08Rik	1.28333	6940315	658.225	844.45	GI_31340871	0.0166198
1107	Bmp1	1.28325	380594	312.625	401.475	GI_42734446	0.000835426
1111	Rnh1	1.28218	840438	11422.9	14716.6	GI_31981747	0.0053733
1112	Trim41	1.28212	4070019	209.925	270	GI_21703755	0.000931835
1113	AI317237	1.28198	102970019	1554.17	1983.53	GI_27370223	0.0122522
1115	1200011O22Rik	1.28192	4810347	1726.83	2213.5	GI_21312146	0.00362849
1118	Map3k11	1.28088	7000039	1715.95	2202.65	GI_31543233	0.000129621
1119	Fpgs	1.28075	3830180	125.175	161.225	GI_33469106	0.0160917
1120	Ipo13	1.2806	3870088	2665.68	3416.35	GI_31559913	0.00343681
1126	Trim25	1.27986	2480537	2109.47	2730.82	GI_38091761	0.0119173
1127	Cstf3	1.27982	5570458	689.6	888.475	GI_21704041	0.0151403
1128	Iqce	1.27976	510133	800.2	1021.98	GI_40254170	0.0057184
1131	BC058674	1.27921	6590692	156.15	199.5	GI_38086502	0.015185
1134	Map3k14	1.27885	5890435	667.05	853.925	GI_31543237	0.00585458
1137	BC057552	1.27853	6650053	1805.65	2283.18	GI_27369685	0.0135828
1142	Rusc2	1.27831	460168	860.625	1097.1	GI_38078277	0.0155538
1143	Ldlr	1.27749	106400053	1582.7	1946.55	GI_6754525	0.0147213
1144	2310061F22Rik	1.27748	2480687	2654.03	3410.05	GI_38089478	0.00915454
1147	Rab13	1.2772	3710309	316.9	407.125	GI_21311974	0.00820352
1150	2310007D09Rik	1.27705	4150086	525.825	684.45	GI_38075230	0.0117454
1151	C2	1.2769	5390465	484.35	629.475	GI_7304936	0.0030555
1153	Fin14	1.27624	2350739	125.3	160.9		0.00560119
1154	Pstpip1	1.27623	3190156	355.825	455.65	GI_33469104	0.00263549
1156	Limk2	1.27601	2650446	727.025	926.475	GI_6754549	0.00138133
1159	Exosc10	1.27498	5900164	951.625	1226.05	GI_7710081	0.0118949
1162	C230075L19Rik	1.27443	580524	1552.05	1971.2	GI_31542270	0.00448705
1163	1110030E23Rik	1.2743	103450176	392.925	496.175		0.0152119
1165	D16Bwg1547e	1.27414	940138	1456.47	1856.2	GI_31342597	0.00735305
1166	C730015P05Rik	1.27413	100870592	282.975	361.85		0.00205699
1177	Vars2	1.27279	1410017	2096.55	2656.4	GI_34328203	0.00277299
1178	Bach1	1.27261	290195	292.725	375.675	GI_6680763	0.00670619
1183	Sars1	1.27165	7100278	5050.18	6405.1	GI_33468930	0.00126097
1184	4632428M11Rik	1.2716	5890537	194.075	248.6	GI_31980764	0.0151498
1188	AV028368	1.27052	4280440	795.4	1014.35	GI_31343601	0.0059986
1190	AW548124	1.27019	3710070	565.8	726.9	GI_38082912	0.0174045
1191	Nte	1.27014	1400731	585.675	741.1	GI_7657400	0.0142312
1193	Irx5	1.26986	2630494	1063.35	1354.75	GI_42476078	0.00735903
1198	Bre	1.26952	4050500	1297.88	1647.92	GI_21617850	0.00126086
1200	Acad9	1.26922	4070333	257.45	327.3	GI_31559882	0.0128976
1205	Jund1	1.26875	450546	917.425	1161.83	GI_41352710	0.0133666
1206	1110001A05Rik	1.26866	6110711	154.15	196.975	GI_11990622	0.00480175
1210	6720458F09Rik	1.26842	2680735	1942.78	2461.03	GI_31340787	0.00264558
1214	LOC232933	1.26826	104480605	559.925	711.625	GI_38088308	0.0124406
1216	4931406C07Rik	1.26773	3710438	165.9	210.95	GI_19526925	0.0015676
1221	BC026370	1.26711	730397	845.05	1081.88	GI_37718986	0.0076647
1222	2410030J07Rik	1.2668	4760014	420.8	536.325	GI_31541891	0.00340947
1227	Ehmt1	1.26639	6980014	1091.38	1385.1	GI_27369761	0.0157967
1230	AI481105	1.26567	6840333	573.475	726.35	GI_38075258	0.00137492
1235	Tst	1.2652	730372	418.75	529	GI_31981940	0.000430641
1236	Dtx2	1.26512	4210041	1597.95	2022.67	GI_12963808	0.0135083
1237	Chaf1b	1.26508	3940142	3201.05	4055.08	GI_21312469	0.00875722
1243	Caskin2	1.26407	100360300	326.775	410.25	GI_31981529	0.0103523
1244	Kptn	1.26406	3520487	329.325	416.8	GI_19526915	0.0069321
1246	Vim	1.26384	20431	19082.4	24201.3	GI_32189314	0.00193297
1248	MGC32441	1.26373	104610333	163.5	205.275	GI_38091477	0.0105017
1252	Irf2bp1	1.2633	3170019	1113.08	1407.85	GI_32129220	0.00171848
1253	Oas1b	1.26255	2260402	155.175	197.75	GI_21728363	0.00709312
1254	2610510H01Rik	1.26244	3140047	404.25	512.25	GI_33239430	0.0102462
1256	LOC234081	1.26213	104390059	2172.5	2748.55	GI_38089076	0.0042979
1257	Irf1	1.26205	6980577	1332.8	1706.03	GI_6680466	0.0138791
1260	Ldh1	1.26169	2190594	12899.5	16268.4	GI_6754523	0.00373247
1264	Nckipsd	1.26103	2940156	297.025	377.55	GI_13507685	0.0170794
1265	1110004P15Rik	1.26076	102630021	10840.7	13654.7		0.015373
1267	G3bp	1.26065	103190021	1576.75	1985.95	GI_7305074	0.00244521
1269	2610031L17Rik	1.26064	6350332	1798.33	2269.93	GI_21539654	0.00467688
1273	Papss1	1.26036	1340576	1334.7	1681.5	GI_6754981	0.00815385
1282	C330029B10Rik	1.25955	101660504	298.4	373.875	GI_33942117	0.00895721
1285	Ddx54	1.25886	6220324	3664.2	4635	GI_28076988	0.00277046
1287	Nars	1.25844	1660722	5215.93	6560.25	GI_29789190	0.00320524
1292	Trim28	1.2577	380292	7806.93	9910.5	GI_6755786	0.0127797
1301	Wdr3	1.25591	5420619	154.525	195.125	GI_40254308	0.0071509
1303	Kif13b	1.25567	3830368	81.075	102.45	GI_38076358	0.0145407
1304	BC023181	1.25547	105290102	262.85	332.4	GI_51921314	0.0101644
1313	C330016O10Rik	1.25444	3390458	129.3	162.775	GI_31981858	0.00310445
1317	Klhdc3	1.25389	3830717	1096.97	1379.72	GI_17017964	0.00448431
1322	2900024P20Rik	1.25342	101340594	145.875	181.475	GI_51767519	0.016155
1325	1500041O16Rik	1.25326	105080484	990.5	1243.15		0.0120328
1329	Ivd	1.25283	2510673	818.875	1027.22	GI_31560407	0.000275753
1333	BC023928	1.25256	107050056	1710.95	2144.47		0.0122409
1334	Isyna1	1.25216	1170692	469.95	584.325	GI_12963756	0.0172987
1335	2310057H16Rik	1.2521	2190563	6875.5	8619.7	GI_27754055	0.0170707
1338	Bat9	1.25202	1850079	635.15	795.95	GI_40254419	0.000372992
1339	Ppp2r4	1.25196	670280	890.825	1117	GI_31981676	0.0120194
1343	Csad	1.25154	770215	644.975	808.4	GI_21450350	0.00320811
1352	Rhbdf1	1.25049	380538	3984.62	4957.8	GI_32306546	0.00768357
1356	Lmna	1.24995	3190167	8637.98	10859.8	GI_9506842	0.0147879
1358	6330505N24Rik	1.24956	2690008	860.95	1079.03	GI_38077431	0.00693381
1362	Bcar1	1.24936	1340215	6486.85	8185.7	GI_40254592	0.00328934
1364	BC011210	1.24929	3610373	176.475	220.375	GI_33239371	0.00182676
1366	AA408556	1.24907	6130731	2142.32	2687.25	GI_40804766	0.00592389
1367	Cipp	1.24903	2680278	93.3	116.975	GI_27819662	0.000982139
1369	Kelchl	1.24881	6370082	1016.67	1269.95	GI_20891928	0.00409402
1372	Sytl1	1.24838	510487	295.175	368.2	GI_13878228	0.0115801
1373	Hdac1	1.24836	2850670	1948.83	2457.15	GI_6680192	0.00551357
1377	Dpp3	1.24785	3780670	3036.3	3853.62	GI_19527017	0.0074211
1379	Per1	1.24765	3290315	167.95	209.675	GI_31559795	0.00370474
1382	Nup43	1.24711	3360482	1892.67	2360.53	GI_21844544	0.00448466
1383	AW494914	1.24708	5690170	312.675	390.3	GI_39573733	0.0033219
1385	Dbr1	1.24696	1770286	1883.2	2354.93	GI_13878238	0.0168121
1387	Jag2	1.24663	1500341	118.975	148.825	GI_21553296	0.011102
1389	Tada3l	1.24616	6660333	1391.1	1739.03	GI_20149313	0.0123012
1391	Slc4a11	1.24609	103830154	135.475	167.95	GI_38075747	0.0139897
1392	Mkrn3	1.24604	1340270	161.575	201.75	GI_6756044	0.00673109
1399	Nr1d1	1.24511	770746	344.625	429.4	GI_21703865	0.000214031
1400	Slc35e4	1.24491	2370711	269.35	334.7	GI_31559905	0.00198511
1402	AI481500	1.2447	2030341	106.6	133.25	GI_19527117	0.00983316
1409	Prpf3	1.244	2940593	1787.12	2238.38	GI_31980656	0.0162116
1411	BC033596	1.24364	1340603	1413.15	1748.95	GI_38090718	0.00548793
1412	Anxa2	1.24344	3140402	25026.5	31146.3	GI_31982484	0.000283908
1413	Smox	1.24334	5050672	291.55	361.25	GI_21704049	0.00327085
1415	Tuba7	1.24313	5290521	210.45	261.375	GI_31982820	0.01382
1417	BC055368	1.24275	2810181	2777.5	3456.27	GI_33942090	0.00691622
1420	Pum1	1.2425	6130500	261.075	323.525	GI_13507675	0.00934036
1429	LOC277016	1.2417	106450132	11114.4	13835.7	GI_38091620	0.00233548
1434	D11Lgp2e	1.24116	102260484	158.35	194.975	GI_20809729	0.0131675
1435	Dhx35	1.24091	1230440	145.025	179.975	GI_21919419	0.00951695
1438	LOC245350	1.24052	100770687	282.325	348.225	GI_38086075	0.00516504
1442	D130063H01Rik	1.24013	100610377	3179.82	3978.25		0.0145712
1444	Plk1	1.24003	1780369	4016.18	4990.62	GI_31981563	0.0144041
1445	Gan	1.23999	100430110	126.825	156.775	GI_51764343	0.000453498
1450	Wdr1	1.23969	1090129	3555.92	4432.93	GI_6755994	0.0169059
1451	Gmppa	1.23965	3120497	1512.88	1883.8	GI_19526883	0.0150279
1457	Tbc1d2	1.23853	105690110	275.925	340.2	GI_51709176	0.00671808
1461	Arhgef2	1.23813	3360577	106.175	131.9	GI_6678665	0.00633622
1463	1700012B18Rik	1.23804	1450053	431.2	523.3	GI_30794397	0.00953456
1465	Dom3z	1.23778	3870358	779.575	964.875	GI_15809031	0.000556094
1466	Mod1	1.23773	1980239	1144.92	1410.7	GI_6678911	0.0149705
1471	D330038K10Rik	1.23721	6940184	105.425	130.3	GI_27370543	0.00980809
1479	Gm592	1.23671	100360519	449.7	557.125	GI_52138527	0.0159876
1483	Scd2	1.23641	5690309	14162.6	17617.4	GI_6677862	0.00104015
1489	Zfp289	1.2359	5340373	1615.58	1999.2	GI_12963846	0.00713092
1496	Trem2	1.23453	6290358	247.425	305.4	GI_31981415	0.009843
1505	6430548M08Rik	1.23363	104780128	673.4	825.675	GI_31982037	0.0124161
1506	D930023J19Rik	1.23358	102450037	316.025	389.9	GI_38087537	0.00114072
1512	Pde4a	1.23284	1340129	118.175	145.775	GI_9938034	0.0119606
1513	Dnmt3b	1.2328	4070059	352.375	433.4	GI_6753661	0.00871197
1514	Kctd10	1.23279	3610026	7304.7	9026	GI_29725636	0.00139644
1520	Myc	1.23211	380541	305.3	370.325	GI_27545182	0.0143063
1521	Bcas3	1.23171	4050647	1866.35	2292.4	GI_37620154	0.0150554
1528	Mcf2l	1.23065	1570056	141.25	173.35	GI_46849759	0.00322381
1529	9330175B01Rik	1.23062	105050139	1080.4	1323.6	GI_38077788	0.00741663
1539	Fnbp1	1.22935	100770156	787.3	960.05	GI_23956087	0.0112143
1542	Xpnpep1	1.22912	2640750	7947.5	9758.6	GI_42476273	0.000889347
1543	Dck	1.22904	6900411	524.2	630.975	GI_42476038	0.0133138
1546	3100002B05Rik	1.22892	2690039	1848.65	2298.03	GI_31980872	0.0158078
1548	Slc2a1	1.22862	2100609	1064.35	1306.67	GI_22094110	0.000502347
1551	Calr3	1.22815	60601	381.9	469.35	GI_21624618	0.00169327
1552	2610203E10Rik	1.22771	3840286	383.1	470.1	GI_34850058	0.0170191
1556	2010001O09Rik	1.22738	3440047	517.6	636.775	GI_21313179	0.00490396
1558	Tbcd	1.22701	5720020	1230.28	1508.08		0.0170879
1561	Il17re	1.22652	1400397	132.325	161.8	GI_31559934	0.00321072
1573	Odf2	1.22474	101340092	101.75	124.8	GI_34784204	0.0123728
1575	Ccar1	1.22435	102370095	1522.17	1865.17	GI_33563287	0.00506385
1581	Fbxl15	1.22398	6860670	690.775	846.9	GI_19526865	0.0014223
1580	Spata13	1.22398	5720068	135.85	167.075	GI_38076335	0.00875319
1591	Gemin4	1.2225	130278	1763.9	2166.45	GI_31340774	0.0100225
1599	Prkwnk4	1.22207	100520465	626.825	766.275	GI_28316731	0.0024812
1603	Fnbp1	1.22186	104760458	2118	2589.47	GI_23956087	0.00244634
1604	Tuba3	1.22175	610128	110.175	134.575	GI_6678464	0.00800316
1606	C330018C16Rik	1.22173	100060168	193.9	237.35		0.00669742
1608	Gtpbp1	1.2217	101770008	1417.12	1735.7	GI_7305116	0.00467676
1609	Hrmt1l2	1.22168	2850050	14632.7	17912.8	GI_9790108	0.0113728
1610	2510012J08Rik	1.2215	104050575	1299.28	1591.65	GI_38090577	0.00129449
1621	Bat8	1.22065	1410278	1112.58	1361.67	GI_22219431	0.0101024
1626	Acaa2	1.22012	6130139	5195.73	6337.1	GI_31343391	0.0120907
1629	Jmjd3	1.21953	4200398	99.825	121.725	GI_38091429	0.0174085
1637	Lmo6	1.21883	4210072	233.925	284.1	GI_31341245	0.00441662
1644	Men1	1.2183	5900671	1336.95	1633.67	GI_6678857	0.0129089
1646	Eif4ebp3	1.21826	1230725	384.325	467.925	GI_42476033	0.0116793
1648	D1Ertd161e	1.21807	50121	332.65	403.175	GI_40254272	0.00619777
1655	Malt1	1.21741	4670292	102.35	124.45	GI_27370249	0.000740224
1657	Hdac5	1.21741	6370139	623.725	756.5	GI_6996923	0.0140022
1658	Tk1	1.21736	540494	1966.28	2408.25	GI_6678356	0.00267877
1661	9430023L20Rik	1.21715	5670092	2912.5	3551.55	GI_21311928	0.00597393
1671	Mybbp1a	1.21553	110592	343.725	419.1	GI_31982723	0.002724
1673	Dmap1	1.21541	6900369	1030.2	1254.7	GI_31981291	0.0126483
1675	9230112O05Rik	1.21536	4150551	189.425	229.625	GI_40254234	0.00411877
1680	Arhgap10	1.21467	780324	483.275	589.475	GI_13386453	0.0113289
1688	Hsp105	1.21414	1690017	6646.68	8062.83	GI_7305168	0.00620417
1690	E2f1	1.21407	5360093	1481.5	1794.75	GI_6681242	0.0164469
1696	Rab3d	1.2134	4210253	525.125	637.15	GI_24475731	9.32346e-05
1698	AI450540	1.21333	3830600	1712.83	2081.2	GI_31542080	0.0143321
1702	Golga2	1.21309	6510537	2658.5	3236.85	GI_19527071	0.0055176
1715	Lmnb2	1.21187	5900692	1161.58	1418.38	GI_24475925	0.0156785
1717	Ell	1.21183	3520731	2095.95	2529.93	GI_6679634	0.0141804
1724	Dnajb5	1.21095	2900215	429.5	519.425	GI_40254371	0.00118303
1725	Sphk2	1.21077	4850114	1057.65	1273.45	GI_31981069	0.00541846
1726	Sufu	1.21076	103840528	484.125	587.975	GI_7657630	0.00500545
1730	Slc9a1	1.21007	2650093	1051.65	1281.67	GI_8567403	0.0070726
1738	Arcn1	1.2089	5820273	122.3	148.275	GI_31981862	0.00786322
1739	AI194308	1.20867	1980161	1507.62	1818.9	GI_20270286	0.00253326
1744	C130074G19Rik	1.2084	5130673	266.025	323.025	GI_31341171	0.00618084
1749	Pvrl2	1.20788	4050114	1174.33	1422.1	GI_31982076	0.0161174
1757	Gdf1	1.20712	2350132	226.5	274.25	GI_51036614	0.00535986
1758	Acas2	1.207	1780435	260.75	314.7	GI_31980995	0.00517373
1764	Lrig1	1.20639	1050136	662.35	807.725	GI_6680444	0.0115024
1767	Rhpn2	1.20631	3140575	113.075	136.075	GI_31980673	0.0143084
1768	Traip	1.20631	6550707	110.875	134.425	GI_31560534	0.0168784
1769	Cic	1.20628	6370161	402.35	485	GI_24475687	0.00558544
1772	Slc25a10	1.2058	1400609	556.425	676.575	GI_7305500	0.00896807
1780	Shkbp1	1.20514	510403	340.4	409.325	GI_21699029	0.00279241
1782	Cdca7	1.20493	3060097	5536.65	6717.8	GI_21313219	0.00687959
1792	Khk	1.20346	3870204	636.825	765.825	GI_31982228	0.00545291
1795	Lrsam1	1.20327	2510603	429.825	515.225	GI_40556365	0.0156252
1798	Mast3	1.20314	450402	2263.57	2717.2	GI_40556287	0.0055041
1804	5730596K20Rik	1.20275	3830048	567.325	682.05	GI_31559919	0.00591901
1806	H6pd	1.20268	4730193	1507.08	1830.33	GI_31982146	0.00472902
1808	Coil	1.2025	4480408	148.35	178.55	GI_7710007	0.00754151
1811	Got2	1.20225	4570164	15608.6	18771.9	GI_6754035	0.00719442
1814	3230401I01Rik	1.20205	5290446	554.375	666.225	GI_29568091	0.00989369
1824	Gja1	1.20137	5220731	2839	3448.45	GI_21687178	0.00884124
1826	Gpr12	1.20123	610288	84.175	101	GI_34328125	0.0013413
1828	mKIAA1429	1.20103	101500600	109.6	131.575	GI_28972749	0.0118626
1837	1300013D05Rik	1.20056	101170010	767.175	924.925	GI_27229044	0.017366
1840	L3mbtl2	1.20053	6020341	849.15	1023.15	GI_31981869	0.0165124
1841	Sars2	1.20046	3190390	155	187.05	GI_12963764	0.00364478
1847	Abhd8	1.19996	6660082	2920.97	3493.42	GI_11967946	0.0131268
1850	Blmh	1.19978	1410438	1279.15	1541.67	GI_30519996	0.0113994
1854	E030034P13Rik	1.19962	3360541	417.375	501.175	GI_24418894	0.00826731
1855	Hrbl	1.19961	3830253	1418.03	1724.5	GI_31341133	0.0168888
1862	4930432B04Rik	1.19926	70086	109.95	132.25	GI_38075528	0.0140174
1867	Epb7.2	1.1986	1450671	842.1	1016.02	GI_7710017	0.00603353
1869	Ptpn23	1.19855	50059	149.05	177.85	GI_38090128	0.00591831
1870	Parp14	1.1985	5860487	471.8	557.525	GI_21703949	0.0142662
1881	Pgbpll	1.19759	670471	740.825	889.625	GI_31981749	0.00187342
1887	Cdc34	1.19716	4570451	1875.62	2244.53	GI_31341237	0.00383144
1890	Smarcd1	1.19694	3850184	289.675	347.975	GI_13937376	0.00367354
1893	Clk2	1.1966	2630736	1178.58	1415.85	GI_6671763	0.0034328
1894	Erbb2	1.19659	3830673	388.25	470.05	GI_38091754	0.00740813
1900	LOC211488	1.19626	104590692	179.2	213.45	GI_20861169	0.0102808
1905	5730416F02Rik	1.19605	2450390	181.75	218.75	GI_38086588	0.0115184
1913	Map3k7ip1	1.19559	6040167	3520.2	4208.32	GI_34328267	0.010695
1912	Csnk1d	1.19559	4280280	1137.2	1353.17	GI_20544146	0.0160458
1915	Arntl	1.19549	3170463	211.625	252	GI_6680731	0.00733985
1917	Dbnl	1.19543	7100088	593.425	717.425	GI_7304992	0.0172557
1933	6330500D04Rik	1.19431	102340484	178.65	215.775	GI_51767587	0.00874763
1934	Arhgap1	1.19429	2810010	810.65	973.4	GI_31981891	0.00735502
1935	Acvr1	1.19421	6840671	444.675	530.6	GI_40254648	0.0081419
1938	Prdm15	1.19407	102120685	370.675	445.075		0.0102041
1962	Acaa1	1.19228	3120594	3806.82	4537.45	GI_31981536	0.00654718
1963	C430003P19Rik	1.19226	7050017	2845.88	3385.5	GI_37574118	0.0157806
1968	Aspscr1	1.19203	3990739	80.3	95.075	GI_30794437	0.0115438
1978	4932409F11Rik	1.19178	2680132	432.775	515.925	GI_21313037	0.00944159
1981	Lrdd	1.1915	5290451	261.825	311.3	GI_12083586	0.006837
1983	1700012G19Rik	1.19148	940059	6566.4	7834.92	GI_40254506	0.00827772
1998	Bmp6	1.1902	2100128	195.175	231.35	GI_6680797	0.0145543
2001	Dom3z	1.19005	2360068	457.05	543.75	GI_15809031	0.00655871
2007	Rnut1	1.18935	5050131	841.6	999.95	GI_31341656	0.0160638
2009	Abcf3	1.18906	103450286	164.75	196.625	GI_29789049	0.0166417
2010	1300010O06Rik	1.18895	6550079	107.85	129.1	GI_31543965	0.00996525
2012	2610034N24Rik	1.18875	5890364	1445.9	1718.8	GI_30794413	0.0013163
2016	Keap1	1.18849	1570121	1810.08	2148.25	GI_31543042	0.00730565
2018	Pkn1	1.1882	2760647	363.5	430.475	GI_32813438	0.000434627
2021	Maea	1.18789	105890102	2130.6	2523.55	GI_10946909	0.00573898
2022	Dlc1	1.18787	6450594	149.375	178.25	GI_7656901	0.00502808
2023	C230090D14	1.18784	2850537	216.65	257.225	GI_40254264	0.0058938
2056	Nr1h4	1.18555	2450176	353.05	417.95	GI_6677830	0.00352724
2055	BC037006	1.18555	103520731	795.925	945.825	GI_38091326	0.0101356
2068	Fcho1	1.18472	1240411	290.55	343.625	GI_27754000	0.0118864
2080	Olfml2b	1.18372	4060056	532.2	626.525	GI_31982213	0.0123169
2088	BC028450	1.18308	3710600	958.1	1135.97	GI_40254266	0.00428497
2091	Asf1b	1.18287	6590706	1505.62	1790.33	GI_21313225	0.00763811
2125	Ubc	1.18077	1570161	20496.8	24259.5	GI_21070949	0.00372932
2144	Sema3b	1.1793	5570563	137.175	163.45	GI_6677912	0.00684634
2149	1810045K06Rik	1.17902	4200736	2154.68	2536.38	GI_38079053	0.00287379
2151	Gna-rs1	1.17885	6660609	4053.62	4780.65	GI_6680030	0.00848589
2152	Abtb1	1.17871	4780086	397.175	467.75	GI_13384865	0.00822607
2155	Mre11a	1.17863	3850601	294.725	346.675	GI_41056098	0.00684606
2157	1110012E06Rik	1.17837	3940215	536.925	630.675	GI_30794173	0.00855182
2162		1.17786	3130168	112.05	131.4	GI_38091540	0.0114034
2168	Adar	1.17737	2470239	154.575	182.925	GI_31981008	0.0152687
2174	Ppil2	1.17705	6020279	700.1	819.775	GI_30025019	0.0123035
2178	Pgm2	1.17695	540092	5166.45	6066.2	GI_31980725	0.00972203
2179	Troap	1.17685	5420750	1217.65	1430.05	GI_38077143	0.00320213
2188	Pik3r2	1.17635	1660193	800.1	941.3	GI_6679320	0.0122011
2189	Src	1.17622	101990091	311.1	365.675	GI_6678128	0.00415903
2194	Grb10	1.17594	106860471	4343.75	5115.5	GI_6754063	0.00220793
2193	2610024N01Rik	1.17594	510154	615.6	720.175	GI_21313643	0.00350262
2197	H2-T23	1.17563	2850609	276.35	323.05	GI_6754147	0.0055144
2200	Vps45	1.17544	1770035	644.725	756.525	GI_7305630	0.00269964
2201	Zc3hdc5	1.17531	380142	415.725	490.625	GI_27369807	0.00857475
2207	Sirt5	1.17487	110075	150.6	177.85	GI_30842822	0.00600039
2209	Ezh2	1.17445	6130605	894.525	1055.22	GI_6679720	0.00898984
2221	Rab27a	1.17366	450019	126.925	149.35	GI_31560086	0.0121562
2222	Bard1	1.17358	3170348	108.4	128.525	GI_6680767	0.0124332
2232	Prickle1	1.1729	103190427	115.05	136.425	GI_38077129	0.0159799
2246	1500041I23Rik	1.17213	2120497	698.6	819.925	GI_38093607	0.00562528
2252	Stard10	1.17162	1400619	128.425	151.275	GI_9910481	0.00943261
2284	1700027J05Rik	1.16965	2850131	237.7	280.025	GI_21312287	0.0143757
2286	Arrdc1	1.16957	4850095	146.6	171.45	GI_31341544	0.00347441
2290	Rhoa	1.16945	580142	5400.23	6325.62	GI_46195812	0.0132643
2292	Bpy2ip1	1.16943	1980463	1680.85	1970.97	GI_27370519	0.00382479
2299	1700025J14Rik	1.16896	4010097	108.275	126.275	GI_40538822	0.008239
2300	Fads2	1.16887	105130020	1923.78	2270.05	GI_9790070	0.00971291
2303	Galns	1.16862	1850537	193.1	225.5	GI_31980653	0.015022
2306	2310076O21Rik	1.16827	5720465	342.125	398.225	GI_21450160	0.0115632
2322	Phf8	1.16727	101570040	105	122.55	GI_31343052	0.00314662
2332	Mtap6	1.16641	6860195	357.025	418.825	GI_6754757	0.0165369
2337	5730594E01Rik	1.16627	102340332	84.525	98.525		0.0110098
2342	Ptdsr	1.16613	4060100	7206.38	8409.97	GI_15529993	0.00372346
2350	C430014K11Rik	1.16511	101980075	377.725	438.675		0.0132888
2351	E130016E03Rik	1.16505	3830639	1075.7	1262.62	GI_88319959	0.00573478
2355	AI194308	1.1648	3830746	165.675	193.2	GI_20270286	0.00551404
2356	Aplp2	1.16477	3610037	6216.48	7236.92	GI_6753093	0.0125419
2362	Akr7a5	1.1646	2260341	287.85	334.9	GI_27659727	0.00845203
2380	Sf3a3	1.16308	6660603	4568.23	5323.6	GI_31981316	0.00486474
2387	Rpap1	1.16234	6450068	209.05	243.225	GI_37537533	0.0136248
2389	B930090D16Rik	1.16228	870458	196.125	226.6	GI_31341130	0.0115499
2401	Htf9c	1.16154	3190048	1119.9	1300	GI_6680314	0.00434525
2405	Aldoa	1.16125	6290672	7649.75	8938.2	GI_31982505	0.0159949
2418	Trib2	1.16058	4120605	391.025	453.075	GI_31560871	0.0109009
2424	Ssh3	1.16025	6650497	364.9	425.15	GI_37674268	0.0101143
2440	Fetub	1.15935	2710433	117.625	136.6	GI_10947005	0.00666055
2445	Hdh	1.15908	3870672	510.125	592.325	GI_45439303	0.00657074
2450	Hspcb	1.15852	3170358	15572.6	18065.5	GI_40556607	0.00430934
2452	Tbk1	1.15844	5690338	2283.7	2640.38	GI_31981040	0.0122293
2457	Itga7	1.15807	1230739	165.875	192.7	GI_6680479	0.00573562
2459	Gmpr	1.15785	3990022	752.45	878.675	GI_17975499	0.0127797
2469	D15Wsu169e	1.15744	2350022	639.8	738.8	GI_38259213	0.00240715
2470	Cpeb1	1.15735	3190524	742.675	859.525	GI_6681002	0.0160477
2472	Sin3b	1.15727	101690435	1085.15	1257.88	GI_28212269	0.0135311
2480	Txnrd3	1.15673	1780563	296.4	342.375	GI_31981971	0.00761411
2482	0610025P10Rik	1.15664	5220315	191.525	221.875	GI_38091440	0.0153736
2483	Trim3	1.15661	5570156	91.575	106.05	GI_33468960	0.00395478
2494	Gtf2e1	1.15588	4070014	1925.25	2242.3	GI_21312659	0.0119901
2498	Nfatc1	1.1554	2320348	109.975	126.85	GI_31560458	0.0114869
2500	D7Ertd462e	1.15535	380112	168.975	195.025	GI_21311898	0.00644173
2521	2310008H04Rik	1.15401	110458	978.1	1128.25	GI_31541867	0.00513083
2541	Ivd	1.15234	104570022	98.775	114.35	GI_31560407	0.0146202
2549	1810073M12Rik	1.15206	840750	201.825	232.425	GI_31341022	0.010652
2552	2310009N05Rik	1.15194	1570324	1178.15	1359.3	GI_21313217	0.00187749
2559	Gna14	1.15138	3390017	111.575	128.45	GI_31542894	0.00404731
2566	Sirt5	1.15117	2640025	199.65	230.625	GI_30842822	0.0112816
2570	4631422A03Rik	1.15093	103290427	135.075	154.7		0.0155535
2576	Git2	1.15054	6770181	662.175	763	GI_34447226	0.00516031
2584	Mpi1	1.15019	5720504	1571.8	1813.58	GI_38089845	0.00930556
2594	B230208J24Rik	1.1498	2970609	92.55	106.4	GI_31542170	0.0135554
2593	Aacs	1.1498	6100438	3106.35	3557.8	GI_21313519	0.0152176
2603	Pqlc2	1.1493	3800373	259.675	295.575	GI_21703767	0.0059273
2610	Jmjd2a	1.14873	4200373	100.275	114.8	GI_33859780	0.0079142
2628	Kif22	1.14777	1190368	2097.88	2407.5	GI_21704181	0.000797389
2632	D130071O13Rik	1.14754	105900672	195.2	224.325		0.0113276
2636	BC010250	1.14737	840164	964.85	1106.35	GI_31342457	0.00380491
2663	C130081G24	1.14617	102030673	452.95	519		0.0156828
2665	Fah	1.14608	5390195	1900.97	2194.25	GI_6753813	0.0113505
2666	AI118078	1.14606	3870520	171.225	198.925	GI_27370421	0.0158647
2676	Pak2	1.14543	360438	232.625	264.7	GI_38080659	0.0174272
2696	Cblb	1.14468	3520465	106.65	122.15	GI_38080935	0.015254
2709	Slc27a1	1.14422	6110093	220.9	251.9	GI_31982750	0.00689975
2718	Ris2	1.14378	3780682	3872.38	4415.6	GI_31982545	0.0138432
2738	6430511F03	1.14302	100460008	303.025	348.3		0.0157851
2748	Rab3a	1.14259	3940288	160.3	183	GI_31560641	0.00531374
2753	Il17rc	1.14233	2810593	636.125	728.125	GI_30841017	0.00403737
2770	LOC234582	1.14126	104570372	2012.22	2299.22	GI_38089550	0.0137184
2780	E130304D01	1.14049	6350110	99.475	113.475	GI_27734163	0.00285289
2784	Il17rc	1.14028	630164	1121.17	1283.75	GI_30841017	0.00395001
2800	Ephb4	1.1396	106040438	1834.08	2092.03	GI_47087140	0.00430834
2811	Tuba6	1.13902	520041	12456	14185	GI_20982684	0.00223918
2815	Pscd1	1.1387	2470592	199.825	227.825	GI_31543515	0.00531345
2835	Eps15-rs	1.13814	106550333	841.975	957.425		0.00526507
2853	Cuedc2	1.13747	460095	3529.03	4015.05	GI_13195619	0.0172607
2864	Edn1	1.13713	1770047	885.975	1024.4	GI_31981794	0.00986561
2887	Man1c1	1.1362	870398	477.85	542.1	GI_46402228	0.00625749
2925	Cd151	1.13414	103290397	3540.95	4044.42	GI_6753333	0.012189
2932	Dph2l1	1.13383	2070747	448.475	509.25	GI_21536257	0.00980345
2942	Psmd7	1.13308	2030619	7483	8490.85	GI_6754723	0.0142553
2947	Pcolce	1.13286	4210433	3770.45	4236.93	GI_6679220	0.0168235
2963	Amigo3	1.13199	2260102	137.975	155.625	GI_31343225	0.00823023
2992	Phf12	1.13045	3130687	109.475	123.525	GI_30842821	0.00176415
2994	Lgals3bp	1.13025	840692	1844.12	2110.1	GI_6755143	0.0133101
3013	Ttf1	1.12952	102630121	213.6	241	GI_6678456	0.00150225
3024	2900060F21Rik	1.12899	103290369	117.5	132.425		0.00925716
3054	D930046M13Rik	1.12711	102510193	311.8	345.95		0.0169748
3068	Mcam	1.12661	6620577	330.325	375.925	GI_12746443	0.00722243
3075	Rad21	1.12637	1990278	102.5	115.325	GI_28269702	0.0021507
3086	Lrp1	1.12583	6270386	184.55	207.75	GI_6678719	0.00753956
3122	D430030K24Rik	1.1242	2900112	228.675	257.9	GI_31559843	0.00100347
3153	Cherp	1.12271	1240594	3099.03	3472.68	GI_31324572	0.0162742
3154	Ubg	1.12269	520075	19746	22153.7		0.00937227
3157	Ahsa1	1.12248	2030520	2790.47	3140.6	GI_22122514	0.0113764
3158	Fbs1	1.12247	2570520	327.775	367.95	GI_38087431	0.0135053
3170	1110020M19Rik	1.12206	4280008	150.775	169.725	GI_31560779	0.0130326
3173	Nap1l4	1.12196	1240504	7958.68	8957.58	GI_6679011	0.00595915
3203	5730453I16Rik	1.12075	5270040	232.35	259.425	GI_31982054	0.0111545
3207	Clic4	1.12057	3190180	9529.02	10692.2	GI_20847053	0.0143907
3219	Eefsec	1.1202	1990008	534.775	600.875	GI_31560276	0.00620271
3220	Trpm4	1.12013	6980270	93.025	104.075	GI_31341061	0.00148654
3227	Fbxo31	1.11964	2850168	564.95	632.1	GI_31981580	0.0139431
3236	Hbp1	1.11934	4210619	2057.62	2314.18	GI_23397422	0.0150659
3275	Gnb4	1.11782	4230035	135.2	151.125	GI_31542898	0.0135763
3299	C330002I19Rik	1.11675	430451	3733.55	4142.95	GI_38049417	0.0142818
3336	Smurf1	1.11494	580647	122.125	136.8	GI_31560056	0.0137219
3354	Galgt1	1.1143	6040504	796.875	887.55	GI_42476102	0.0080775
3357	Grhpr	1.11408	1240193	1031.53	1147.05	GI_17933767	0.017207
3363	Ctps	1.11382	1740132	7010.67	7811.98	GI_7949028	0.00323756
3368	Igtp	1.11347	2570056	1404.12	1571.12	GI_31980874	0.00603911
3375	Camta2	1.11303	3990075	1478.08	1644.78	GI_31342467	0.0149744
3383	Ddb2	1.11284	4850184	286.125	319.05	GI_29150250	0.00790171
3387	Rpl18a	1.11268	4570619	9806.2	10937	GI_28484809	0.00374081
3392	Fes	1.11242	3120129	283.7	316.575	GI_33859551	0.01681
3398	Wdr21	1.11166	6220609	667.15	742.35	GI_21313611	0.00159605
3435	Tbx2	1.10993	1990563	93.1	102.875	GI_6678230	0.0144766
3443	F730014I05Rik	1.10968	450152	283.15	314.225	GI_31981893	0.00310022
3444	Lasp1	1.10966	2190341	6433.05	7165.68	GI_31543111	0.0164648
3510	Terf2ip	1.10687	2190358	106.6	118.2	GI_15618998	0.00206033
3513	mKIAA0881	1.10662	101340593	94.55	104.35	GI_37360133	0.00891463
3542	Blvrb	1.10557	7040707	291.175	321.175	GI_31981739	0.0169099
3555	Rps6ka5	1.10473	2120563	196.15	216.725	GI_23956385	0.00426413
3582	1110039B18Rik	1.10338	6200731	2419.88	2685.38	GI_31559969	0.0152126
3631	Actr5	1.1017	2190164	185	204.1	GI_46048343	0.00872314
3680	Idh1	1.10001	104880288	1188.97	1310.47	GI_6754277	0.00275708
3765	Eral1	1.097	6770411	502.175	551.4	GI_11612490	0.00596977
3773	D12Ertd647e	1.09683	5290364	5691.45	6233.78	GI_34732710	0.0123418
3847	Paox	1.09337	3840722	303.975	332.375	GI_28173565	0.0120479
3863	Wdr18	1.09276	104730110	205.525	225.075	GI_31341933	0.0133926
3972	Ezh1	1.08829	7050411	99.775	108.7	GI_6679718	0.00419508
4135	A930008G19Rik	1.08319	1500170	113.625	123.15	GI_31542067	0.00484251
4164	Pigo	1.08221	5340097	206.65	224.45	GI_9910491	0.0086585
4168	9930033H14Rik	1.08202	100450039	718.2	776.175		0.00658769
4203	Ythdf3	1.08068	4670717	106.55	115.025	GI_46048311	0.0156669
4219	2510040D07Rik	1.08012	1570164	365.75	396.575	GI_38090078	0.0167414
4355	1810022O10Rik	1.07553	103840497	974.1	1048.12	GI_51762998	0.000675994
4390	A630018G05Rik	1.07419	2690364	115.625	123.925	GI_38081577	0.0124822
4536	Tmem2	1.0696	3290020	1112.12	1192.55	GI_37694073	0.0033885
4802	Rpl37a	1.06092	7040717	13673	14501.7	GI_31982040	0.0163308
4838	BC021381	1.05997	5550180	339.25	359.45	GI_31559943	0.0116115
4871	9530095P18Rik	1.05889	106450471	102.9	108.9		0.00190629
4932	Odz4	1.05683	100360286	492.25	522.65	GI_7549780	0.00288877
4958	9530055J05Rik	1.056	104590270	133.7	141.3		0.00763451
5161	Bmpr2	1.05023	6960328	117.9	123.725	GI_6680803	0.00566361
8342	Olfr448	-1.02182	1690164	498.75	488.125	GI_22129736	0.0151514
8894	6230409E13Rik	-1.03492	3120605	104.875	101.35	GI_31340678	0.000217689
9257	Rplp1	-1.04294	104570068	34772.7	33350.1	GI_9256518	0.0130707
9648	2810049C16Rik	-1.05387	103060670	1025.15	972.5		0.000869295
9656	Fusip1	-1.05408	520082	238.025	225.775	GI_6753819	0.0133686
9697	BC014685	-1.05561	2120605	208.05	197.25	GI_21450310	0.0013209
9864	Serpinb13	-1.05977	4200072	114.8	108.4	GI_27370287	0.00684438
9996	Rplp1	-1.06298	3140292	33979.6	31993.5	GI_9256518	0.00808898
10108	1300010A20Rik	-1.06616	6130164	159.9	150.175	GI_22122702	0.0167822
10137	1810010N17Rik	-1.06712	4050563	336.7	316.2	GI_21539596	0.0145041
10145	LOC270156	-1.06729	105860184	124.35	116.55	GI_38090321	0.00223351
10194	4833427B12Rik	-1.06893	103870408	1420.75	1329.25		0.00153935
10236	Gch1	-1.07032	6550358	258.275	241.725	GI_31542888	0.00504795
10283	Tle4	-1.0719	1500519	111.175	103.625	GI_38372894	0.00145452
10352	Hist1h2an	-1.07445	5050239	20934.2	19467.5	GI_30061364	0.00277269
10649	1110034O24Rik	-1.08498	103120037	5948.62	5478.55		0.0116276
10763	Lhx1	-1.08834	1690100	112.375	103.4	GI_6678687	0.00169397
10789	Sfxn4	-1.08918	4560059	481.775	441.55	GI_16716500	0.00512354
10903	1700027N10Rik	-1.09329	1090093	436.125	399.425	GI_21312973	0.0163943
10928	Mrpl12	-1.0943	3120112	4355.32	3975.02	GI_22164791	0.00600603
11032	Rpl13	-1.09806	580280	34736.8	31633.3	GI_33186862	0.00302869
11072	2700083E18Rik	-1.0997	100110152	892.75	813.875		0.0144019
11071	Hist1h4m	-1.0997	102360390	502.625	456.35	GI_30089707	0.014734
11081	2310020N23Rik	-1.10008	102260022	108.225	98.35		0.0119241
11290	Hoxb9	-1.10703	2640687	216.075	194.95	GI_34734059	0.0134382
11299	Runx1	-1.1073	3840711	310.5	279.825	GI_6753297	0.0170078
11322	A630094K18Rik	-1.10811	106760397	183.25	165.325		0.00636823
11464	1110006O24Rik	-1.11499	4050471	230.65	208.025	GI_10946779	0.00829555
11470	Lrpap1	-1.11524	5570253	2145.6	1937.5	GI_30794505	0.0102103
11558	2410005K17Rik	-1.1191	3060441	1771.9	1588.3	GI_21313571	0.0139672
11577	4732455L14Rik	-1.11944	100010280	111.025	99.175		0.000538017
11598	AI854876	-1.12046	3130541	3431.15	3061.08	GI_23956375	0.0169374
11602	Plac8	-1.12068	2900019	4140.7	3697.25	GI_21105852	0.0101767
11619	B130049M08Rik	-1.12121	106520563	141.6	126.125		0.0111832
11658	LOC384597	-1.12251	103800750	190.725	169.375	GI_38086284	0.0158058
11722	Spc18	-1.12513	6420563	7885.2	7030.17	GI_9910549	0.00369914
11741	H47	-1.12589	1190161	2706.4	2422.72	GI_31980823	0.0053898
11776	2810428I15Rik	-1.12697	430019	2228.65	1985.45	GI_20864433	0.0102711
11783	Hes1	-1.12731	4810280	3018.55	2671.73	GI_31560817	0.00754439
11797	1700020A13Rik	-1.12774	102900184	115.65	102.475		0.0153825
11834	Mdm2	-1.12965	3450053	11004.1	9711.73	GI_31543243	0.0155306
11835	BC018601	-1.12969	2230577	769.75	680.725	GI_30794237	0.00272466
11836	MGC18837	-1.12976	4780348	732.825	648.25	GI_32129252	0.0139953
11844	LOC238136	-1.13033	105360242	130.75	115.65	GI_38050503	0.00282163
11889	2410002F23Rik	-1.13245	5220403	1897.58	1677.78	GI_40254378	0.00546057
11896	Nudt6	-1.13276	2650020	240.825	212.55	GI_23956339	0.00975648
11910	2900009J06Rik	-1.13358	101400451	142.625	125.55		0.0168046
11924	9430038I01Rik	-1.13418	102030397	158.725	140		0.00238867
11954	Hist1h2ai	-1.13534	102480368	30072	26477.8	GI_30061392	0.0127724
11974	Mrpl16	-1.13685	4060079	4055.9	3583.18	GI_19424351	0.00660328
11977	Isg20	-1.137	1770750	269.5	236.7	GI_31981452	0.00656911
12031	LOC230983	-1.13893	103440400	224.875	197.7	GI_38079071	0.0166319
12038	Hist1h4d	-1.13917	3520398	221.975	194.5	GI_30089713	0.0125689
12101	Dclre1b	-1.14254	5550176	159	139.225	GI_19527079	0.011734
12115	Snrpg	-1.14305	104010133	144.775	126.825	GI_13385993	0.00267185
12150	Hist1h2bn	-1.1449	730128	630.775	554.45	GI_30061394	0.0136534
12158	Fbxo7	-1.14523	2030397	275.05	240.55	GI_23397416	0.013285
12160	1200013P24Rik	-1.14536	1450025	260.7	227.375	GI_31982613	0.0147593
12181	Dpm1	-1.14626	4810019	245.725	214.075	GI_31542569	0.0070006
12184	Npr3	-1.14646	1580239	561	492.45	GI_6679115	0.00955247
12189	Rad51ap1	-1.14668	6370528	271.975	237.225	GI_6679610	0.0014918
12195	A830089I03Rik	-1.14708	100460068	201.75	174.9		0.0108604
12236	Hist1h4i	-1.149	2190450	863.35	763.75	GI_46430492	0.0157596
12251	Pecr	-1.14977	4540215	134.425	116.725	GI_32129264	0.00556312
12268	Trappc3	-1.15029	6760019	4032.32	3506.12	GI_31560502	0.0112405
12291	Mrpl1	-1.15129	5220152	2289.1	1989.47	GI_19424113	0.00376188
12330	BC032281	-1.15345	104780563	116.025	100.35		0.0172357
12339	Prps1	-1.15389	6350129	2277.88	1972.2	GI_31981158	0.0133176
12365	Arf1	-1.1551	3840291	10445.5	9055.95	GI_31560734	0.0173918
12382	Tcfl1	-1.15595	2450181	551.475	475.925	GI_6678254	0.0115188
12383	Idb3	-1.15602	6450403	1146.55	985.95	GI_6680340	0.0143047
12403	Pfdn5	-1.15676	460020	8079.73	6991.3	GI_9910215	0.00395216
12409	LOC383850	-1.15701	104810193	115.2	99.425	GI_38076276	0.0140564
12446	Mrpl3	-1.15871	106020113	154.45	133.4		0.00881219
12486	LOC381448	-1.16161	100840132	18877.9	16300.8	GI_38076519	0.0122514
12512	Spag7	-1.16251	4560524	144.4	124.125	GI_27369785	0.00842819
12541	Hist1h2bj	-1.16385	2100551	763.3	662.6	GI_30061380	0.00775842
12542	Rpl27	-1.16386	1940088	21750.6	18675.8	GI_8567399	0.00541641
12545	Donson	-1.16422	6130010	583.4	499.75	GI_29789129	0.0133316
12564	Rps11	-1.16554	4120403	22776.7	19546.6	GI_20828051	0.00767792
12578	A630053N20Rik	-1.16626	103450403	533.55	458.15		0.00066931
12584	LOC245828	-1.16669	102350324	1660.85	1415.95	GI_38091426	0.00720242
12587	5430402M21Rik	-1.16691	103830079	133.625	114.7		0.00582041
12604	Rpl35a	-1.16758	2370706	8621.43	7381.23	GI_15042946	0.00821685
12633	Tax1bp3	-1.16888	6100687	5114.48	4352.9	GI_21313139	0.0062578
12636	1810055G02Rik	-1.16905	2570577	3678.2	3158.1	GI_21312485	0.0133527
12658	Nme2	-1.17049	2190672	19875.9	16990.5	GI_38327646	0.0099079
12662	Rerg	-1.17064	5910324	153.8	131.525	GI_32526868	0.00871726
12716	Rnps1	-1.17381	1090021	2882.7	2454	GI_6677756	0.011405
12718	6530437J22Rik	-1.17385	101500020	150.4	128.425		0.0128387
12722	Hoxa7	-1.17408	101230082	945.975	806.2	GI_6754233	0.00652426
12736	Polr2l	-1.17463	102060288	12112	10305		0.00148948
12735	Emp3	-1.17463	1570039	3910.8	3339.2	GI_6753749	0.0095957
12740	Csrp2	-1.17476	1030575	1768.85	1510	GI_31982444	0.00716397
12750	Nme5	-1.17553	6770672	199.325	169.45	GI_18079348	0.0139831
12751	Stx8	-1.17559	6290471	1091.05	930.95	GI_9055355	0.00217751
12772	Dusp11	-1.17725	1500088	737.85	626.2	GI_46519172	0.00459863
12774	Stx8	-1.17728	730411	880.7	753.275	GI_9055355	0.00294233
12775	N4wbp5-pending	-1.17738	100380053	2257.03	1917.42		0.015332
12781	Saa3	-1.17766	6510390	195.875	165.1	GI_42476315	0.0096061
12782	LOC381561	-1.17774	103800484	25367.3	21574.7	GI_38078903	0.00300437
12784	Rps28	-1.17783	3830221	20721.3	17570.2	GI_21426820	0.00156836
12787	LOC211895	-1.17796	106040463	534.725	453.775	GI_38089235	0.00241594
12789	Pigl	-1.17812	4060497	578.4	492.7	GI_39841050	0.00833548
12798	Gpc4	-1.17852	5910408	157.925	133.475	GI_6680058	0.00464322
12831	5033425B17Rik	-1.1803	3290577	4933.98	4187.98	GI_21312419	0.00903595
12869	Rpl32	-1.18271	840341	13542.7	11468.6	GI_25742729	0.00684065
12882	Sdc2	-1.18339	1980168	2512.55	2138.32	GI_6677890	0.00760846
12883	Ppib	-1.18342	4280450	4380.73	3703.25	GI_6755141	0.00132184
12892	Rpl39	-1.18391	2370446	18574.3	15675.3	GI_13385551	0.00253477
12894	Alg3	-1.18399	7100131	614.7	521.575	GI_22122364	0.0115357
12919	5730478M09Rik	-1.18503	102260129	124.525	104.725		0.00863989
12923	Gna13	-1.18511	4590102	1020.55	856	GI_40254581	0.0124351
12931	1110004B13Rik	-1.18546	4570056	164.125	138.85	GI_21539634	0.0086393
12940	Hist1h2bm	-1.1859	3170168	951.125	806.2	GI_30061384	0.00190447
12956	Hist2h3b	-1.18745	2030725	1365.78	1157.75	GI_30061346	0.00158991
12967	1500034E06Rik	-1.18804	104780193	4543.5	3832.52	GI_51828676	0.0105699
13020	Stx8	-1.19173	3940427	2530.82	2150.18	GI_9055355	0.0128891
13029	1110003E08Rik	-1.19216	100520040	272.225	228	GI_51711046	0.00997099
13041	Twist2	-1.19263	6760433	2033.45	1690.22	GI_6681176	0.011746
13047	mt-Nd4	-1.19306	103140398	20906.6	17505.3		0.0147184
13064	9430010A17Rik	-1.19395	102810520	510.1	428.825		0.00216039
13067	1700071K18Rik	-1.19426	580706	133.075	111.575	GI_38087540	0.00402707
13085	5133401N09Rik	-1.19559	2470736	1177.6	984.65	GI_37574087	0.00494499
13109	2610022K04Rik	-1.19688	6350524	450.125	376.225	GI_23821020	0.00170345
13130	Taf12	-1.19738	4920300	138.2	115.15	GI_13385025	0.00138125
13132	Gclm	-1.19745	4230270	1915.45	1597.65	GI_34328123	0.000675277
13135	Nfatc3	-1.19759	5050520	1098.17	921.1	GI_45544607	0.0108708
13139	MGC68323	-1.19792	103170725	122.9	102.6	GI_41054967	0.0118349
13158	2310028O11Rik	-1.19918	103710014	136.7	113.775		0.0115236
13169	6620401M08Rik	-1.20002	100520402	138.5	115.725	GI_51746813	0.00702328
13186	LOC381250	-1.20113	100510026	198.65	165.6	GI_38049353	0.00315346
13192	4631434O19Rik	-1.20198	102810411	279.125	231.9	GI_38076267	0.00972742
13209	D730042P09Rik	-1.20335	102970280	147.025	122.025		0.000929267
13208	Tpmt	-1.20335	102230315	300.45	249.7		0.00423424
13210	Diablo	-1.20344	2360170	3134	2594.97	GI_34328270	0.0114963
13219	E330016A09Rik	-1.2039	101410746	1692.03	1409.45		0.00745843
13236	LOC380771	-1.20478	104590041	152	126.325	GI_38050489	0.0122312
13246	C820007E08Rik	-1.20561	103870039	341.975	284.475		0.00927028
13252	Rps13	-1.20583	1570364	12353.1	10202.4	GI_13386033	0.0148542
13258	Atp5l	-1.20639	101500070	13369.9	11070.4	GI_47058957	0.00298499
13297	Tmem4	-1.2093	6220091	2505.35	2072.28	GI_9903606	0.00550605
13299	F830020C16Rik	-1.20935	510040	143.55	119.225	GI_31560839	0.0118413
13302	Ddah1	-1.20943	107000184	2244.68	1853.3	GI_38371754	0.000147628
13313	9030407P20Rik	-1.21027	104010504	162.65	134.1		0.00298028
13316	6330578B10Rik	-1.21032	102760010	747.6	618.7		0.0116775
13327	Gosr2	-1.21114	1980687	574.2	471.25	GI_24528552	0.000662094
13329	2810013M15Rik	-1.21149	3780373	973.975	806.05	GI_21312937	0.017194
13338	Ifrg15	-1.21229	2810538	331	273.2	GI_31560298	0.0161169
13350	Hist1h3h	-1.21295	2760288	3002	2489.9	GI_30061342	0.00717983
13359	LOC380871	-1.21382	104780239	980.15	799.275	GI_38075370	0.0168522
13382	Map17	-1.21507	4850364	466.075	372.35	GI_13385521	0.0120189
13387	Degs	-1.21538	5910021	7108.8	5843.82	GI_31982412	0.0170393
13409	Hist1h2bl	-1.21714	6380070	470.7	386.975	GI_30061388	0.00412224
13436	LOC215098	-1.21849	101190458	231.675	190.025	GI_20834093	0.00636311
13460	Hira	-1.22004	4480609	240.725	197.3	GI_6754201	0.00846742
13492	2500002L14Rik	-1.22208	2120026	4509.68	3695.8	GI_40254517	0.0132662
13495	Ak2	-1.22228	4590458	733.2	596.525	GI_34328229	0.0117081
13497	2310001H17Rik	-1.22239	101740288	140.275	114.1	GI_51712685	0.00336664
13505	AA589584	-1.22292	105360168	12630.5	10347.9	GI_38089372	0.0157142
13509	Gbp1	-1.22309	780075	201.4	164.975	GI_6753947	0.0118604
13521	1700007D05Rik	-1.22393	4810594	156.525	128.025	GI_46518495	0.00523943
13525	Bloc1s1	-1.22422	3940717	2042.83	1672.28	GI_31980696	0.0173963
13529	Keo4	-1.22455	3990408	1431.03	1158.83	GI_31981798	0.00989197
13537	Atrn	-1.22501	100450035	133.2	109.075	GI_6753145	0.0158785
13540	LOC385403	-1.22519	101090095	119.175	97.5	GI_38086565	0.0144775
13546	Mea1	-1.22545	2230347	806.175	657.55	GI_6754673	0.0027242
13556	9830132E05Rik	-1.22623	101240156	175.525	142.85		0.0153975
13561	4921537I17Rik	-1.22646	106400484	161.225	132.425		0.0139592
13565	2600001B17Rik	-1.22677	3610088	218.65	178.575	GI_31711989	0.00327129
13571	1810062G17Rik	-1.2273	6650017	236.15	192.3	GI_20865942	0.011896
13582	2310016M24Rik	-1.22777	1400161	6267.73	5096.25	GI_34304031	0.0066914
13583	Pramel4	-1.22784	106650433	289.325	235.475	GI_31342426	0.00203776
13591	Rbms2	-1.22884	104670048	3831.2	3116.47	GI_9790208	0.00390583
13602	Ssr2	-1.2296	5390180	9134.92	7428.53	GI_31980613	0.00529547
13604	Hist1h2bp	-1.22964	5690079	1201.55	980.325	GI_30061390	0.0105341
13609	2400006N03Rik	-1.22978	101170139	2217.1	1792.8	GI_51828511	0.0113748
13611	2700084L06Rik	-1.23014	520341	1171.97	955.875	GI_37718980	0.0133042
13615	Med6	-1.23055	6840500	1646.67	1338.8	GI_27754026	0.00706551
13621	Scnm1	-1.23084	102030301	191.2	155.9	GI_51708272	0.00274479
13633	Usmg5	-1.23182	3710181	235.05	189.475	GI_20890031	0.0106767
13648	Ube2l3	-1.23282	1690707	7885.33	6384.23	GI_20891904	0.0146033
13649	Hmg20a	-1.23295	105220022	640.75	518.1		0.00352783
13653	Gnpat	-1.23384	5360377	1175.17	956.025	GI_31981733	0.0151568
13662	Rps12	-1.23445	104810711	27982.3	22741.7	GI_40254576	0.0164693
13670	2410030K01Rik	-1.23517	4280451	1744.65	1422.97	GI_31560186	0.00755948
13673	9430065L19Rik	-1.23522	102900735	3779.65	3063.43		0.00697352
13675	Ly96	-1.2356	630519	480.775	389.325	GI_8393736	0.0113653
13677	LOC245651	-1.23574	100060398	1136.47	919.45	GI_38086822	0.000100205
13693	Mrps17	-1.2366	4670156	7286.2	5876.27	GI_13384853	0.00471045
13695	Igfbp4	-1.23682	5420441	322.925	256.3	GI_31542993	0.00557648
13709	9030418K01Rik	-1.23812	106660278	430.825	350.225		0.00343404
13711	LOC383775	-1.23816	100730040	316.375	255.225	GI_38075348	0.00141465
13713	LOC193798	-1.23827	104920358	20204.1	16380.1	GI_38082631	0.00150347
13717	D530030D03Rik	-1.23845	103290040	6067.07	4905.05		0.00330298
13716	Hist1h2bh	-1.23845	2450039	652.825	535.7	GI_30061386	0.0156944
13719	Tpt1	-1.23858	3450035	151.875	122.675	GI_6678436	0.0148323
13739	Psmd8	-1.23976	630142	11004.1	8901.88	GI_13386049	0.0160575
13742	Tnpo3	-1.24004	104610672	3052.4	2468.07	GI_54312055	0.00987026
13746	1300006C19Rik	-1.24045	6290010	8465.85	6870.17	GI_38090105	0.0115086
13773	Supt4h	-1.24273	6200056	993.375	797.65	GI_6678180	0.0167528
13775	LOC382736	-1.24282	106760541	161.325	129.075	GI_38074369	0.012004
13776	St7	-1.24299	610373	343.4	275.65	GI_12025521	0.00945567
13781	8030499H02Rik	-1.24356	104810047	198.375	160.2	GI_31543000	0.0112243
13795	Tcfap2a	-1.24455	100360711	813.35	653.55	GI_31981461	0.0169943
13800	4732486I23Rik	-1.24495	5890021	247	198.875	GI_38075003	0.0155355
13811	2010015J01Rik	-1.24605	104760010	257.425	208.975		0.014378
13816	Ccnc	-1.24628	102320048	117.55	94.5		0.0132121
13821	5730496F02Rik	-1.24681	106480154	1969	1577.12		0.00808081
13833	D1Ertd396e	-1.24775	3130300	836.525	669.875	GI_31560324	0.00475911
13835	B430305P08Rik	-1.24794	103390731	424.825	339.4	GI_20892692	0.00857517
13854	2700094K13Rik	-1.24933	101690086	6292.95	5017.67		0.00168772
13856	Lancl2	-1.24953	104010609	1036.67	831.475	GI_19526935	0.0131433
13857	D930050A07Rik	-1.24965	105860239	133.225	106.8		0.00129373
13861	E430039I23Rik	-1.24992	106860088	7708.18	6145.23		0.00862972
13875	9130023H24Rik	-1.25089	1850131	140.175	112.125	GI_31342563	0.00170415
13876	2900073G15Rik	-1.2509	7040156	1599.85	1287.85	GI_13385561	0.0118937
13879	Txndc5	-1.25123	3450605	3515.23	2805.25	GI_45598380	0.0150902
13883	Nrm	-1.25136	520068	2640.28	2109.15	GI_19527351	0.0175032
13891	Whsc1l1	-1.25207	107000603	2279.1	1821.9	GI_48958536	0.000188347
13893	C330013E15Rik	-1.2523	104850095	179.425	143.275		0.0159425
13903	D16Ertd472e	-1.25351	106620092	186.375	150.175	GI_31981097	0.0152519
13905	BC052360	-1.25416	2970167	328.725	260.35	GI_38084202	0.00376979
13906	Tceb2	-1.25419	840204	15190.1	12113.4	GI_13385799	0.0175181
13909	4833439L19Rik	-1.25449	1570575	3036.65	2414.3	GI_19527011	0.0148789
13913	LOC381046	-1.25495	104760451	17280	13823.2	GI_38079773	0.0136765
13914	LOC380828	-1.25505	106370563	11995.5	9613.62	GI_38074152	0.00545628
13919	Cops4	-1.25569	6940324	7386.15	5908.4	GI_6753489	0.0117577
13955	Rpo1-3	-1.25975	6040458	5970.3	4737.85	GI_6677790	0.0102544
13967		-1.26056	105670403	2520.07	2005.08	GI_4092670	0.010749
13982	2010001F03Rik	-1.26186	106940292	170.85	135.675		0.00120209
13991	Ube2e1	-1.26241	1090440	326.975	259.675	GI_31981936	0.0153289
13997	1810073G14Rik	-1.26313	3610685	2829.8	2236.9	GI_21312815	0.00572673
14004	8030448M07Rik	-1.26448	106940477	149.7	118.7		0.00716035
14008	Tomm22	-1.26456	104850341	193.875	153.8	GI_31982090	0.0147376
14010	LOC230075	-1.26478	103870041	8361.88	6609.12	GI_38078262	0.00838097
14021	Dap	-1.26589	5270056	1778	1400.22	GI_22122538	0.0146021
14024	Hdgf	-1.26676	5420066	8948.23	7002.5	GI_31560690	0.0144173
14030	MGC67181	-1.26763	6650520	230.7	181.875	GI_38348487	0.000749448
14041	E530003F24Rik	-1.26924	101580168	120.35	94.875		0.00258507
14052	LOC269355	-1.27094	102260450	5894.5	4644.52	GI_38076122	0.000896405
14056	Dtymk	-1.2721	2340377	1225.17	961.75	GI_12963516	7.78131e-05
14061	A430106B04Rik	-1.27301	102690091	225.55	177.325		0.00312069
14065	Msi2h	-1.27338	103140390	427.15	340.25	GI_54262152	0.0163855
14068	D930008G03Rik	-1.27417	102570092	142.025	111.3		0.00439138
14070	6720407G21Rik	-1.27448	2650348	397.25	311.75	GI_38089152	0.0160645
14077	0710007G10Rik	-1.27534	103840025	548.2	428.075		0.0160724
14079	Rpl38	-1.2757	6200601	191.225	149.3	GI_12963654	0.00585466
14080	Ube2l3	-1.27571	5900242	6972.25	5448.98	GI_20891904	0.00776068
14081	BC026590	-1.27573	106130746	626.825	492.2	GI_51709206	0.000766463
14087	LOC238836	-1.27678	106840110	15354	11996.7	GI_20898425	0.00874181
14092	Nsep1	-1.27762	4730500	14994.3	11786	GI_6756032	0.0149866
14096	2700061N24Rik	-1.27783	106660280	1283.97	1006.15	GI_52421793	0.00529502
14098	Chchd4	-1.27798	2680075	1910.85	1487.83	GI_19527143	0.00939993
14102	C330008K14Rik	-1.27905	1240576	225.95	172.8	GI_38083809	0.0112936
14104	Magoh	-1.27971	5050068	2972.93	2324.43	GI_6754615	0.00343865
14107	Scp2	-1.28038	1570692	3752.35	2947.8	GI_45476580	0.0153013
14109	Erh	-1.28073	1770156	12233.9	9527.98	GI_6679684	0.00960581
14111	2610020H15Rik	-1.28083	2360524	1017.05	799.925	GI_23956139	0.00376247
14113	D6Wsu176e	-1.2812	1660021	2569.97	2027.08	GI_42734495	0.00815461
14115	Cox7c	-1.28142	107050706	18069.2	14100.9	GI_6680990	0.00483417
14117	Hmgb1	-1.28162	102640685	1722.35	1355.53	GI_31981688	0.00294992
14118	5530600A18Rik	-1.28218	2100324	905.175	705.375	GI_23956203	0.0170991
14126	C430015A10Rik	-1.28297	102450041	157.975	122.825		0.00433022
14132	2310039H08Rik	-1.28411	3870446	3250.9	2528.72	GI_31982660	0.0105193
14133	BC005682	-1.28435	6520022	492.525	382.05	GI_31542817	0.00782441
14135	Stx7	-1.28461	5910484	2206.43	1734.72	GI_31560461	0.0139476
14141	BC026590	-1.28517	103850528	178.2	139.125	GI_51709206	0.00390233
14145	Stau2	-1.28621	100110041	182.775	141.975	GI_23507042	0.0098129
14146	D10Ertd214e	-1.28634	4610088	1052.42	815.675	GI_31981630	0.00861446
14152	S100a13	-1.2868	520019	905.95	705.125	GI_31982830	0.00576322
14155	AI316807	-1.28708	3170544	2004.4	1553.53	GI_60592995	0.0134698
14169	Rps7	-1.28835	6860113	24435.7	18945	GI_6755375	0.00233943
14170	4930403O06Rik	-1.28838	4480463	2221.57	1716.12	GI_23956187	0.0175059
14174	Tpm1	-1.28889	130673	6468.85	5077.88	GI_31560029	0.00567886
14182	LOC223797	-1.28936	102690286	23601	18361	GI_20903212	0.00799744
14188	2700060E02Rik	-1.28964	4730253	10947.9	8495.57	GI_13386025	0.00453236
14196	1700007K13Rik	-1.29049	2480128	358.525	275.475	GI_38074595	0.0069848
14199	Hmgn3	-1.29077	4670577	172.875	134.025	GI_41281865	0.00575542
14201	LOC381735	-1.29125	100450246	2935.58	2282.9	GI_38082606	0.00395339
14204	Appbp2	-1.29164	5130215	3339.95	2623.4	GI_31981176	0.00463068
14205	Asah1	-1.29202	1740707	10059.9	7768.77	GI_9790018	0.0113869
14206	2310016C16Rik	-1.29217	3450497	2125.43	1645.67	GI_21312335	0.0170635
14208	LOC218814	-1.29254	106770438	14702.5	11368.9	GI_38075706	0.00665974
14212	1110002E23Rik	-1.29317	6940176	837.175	647.175	GI_31982675	0.0107324
14218	Snrpd3	-1.29438	2970050	7281.23	5625.23	GI_24475736	0.00427248
14224	Tceb2	-1.29484	1450082	6401.55	4933.07	GI_13385799	0.00154034
14226	LOC268597	-1.29502	103140019	134.9	103.95	GI_38073800	0.000294652
14230	Snrpd2	-1.29537	6110035	10565.5	8161.3	GI_20821552	0.0132686
14232	D11Ertd497e	-1.29563	7050603	3708.4	2848.02	GI_31542452	0.0134313
14233	2310005N01Rik	-1.29578	1780373	518.75	401.7	GI_21312535	0.00530196
14236	Dtnb	-1.296	101770133	131.9	101.25		0.0144065
14245	1810013L24Rik	-1.2969	102370286	1294.42	999.2	GI_51830871	0.0162851
14250	LOC241621	-1.29741	100050546	11933.9	9227.1	GI_38075662	0.00721499
14252	Txn2	-1.29769	2030402	942.075	722.425	GI_32129284	0.00413186
14253	LOC381292	-1.29785	102320070	16742	12889.5	GI_38073326	0.000465393
14257	2310044G17Rik	-1.29821	100630332	445.55	346.375	GI_31343461	0.0157383
14261	5430417L22Rik	-1.29901	106370619	2264.55	1759.72		0.0152213
14267	Rpl26	-1.2997	5220592	13745	10559.6	GI_6677776	0.0101211
14279	B230209C24Rik	-1.30144	1050037	148.55	113.05	GI_40254313	0.0147764
14280	A730063M14Rik	-1.30144	102360129	957.2	734.775		0.0172348
14282	2010003J03Rik	-1.30161	104010736	5376.22	4130.57	GI_51771695	0.00244957
14288	4930503L19Rik	-1.30228	4070010	197.7	151.475	GI_27370481	0.0123509
14290	D4Ertd22e	-1.30232	6100717	753.85	582.3	GI_33239390	0.0135298
14296	Ssr4	-1.30335	4150132	3178.18	2446.75	GI_6678144	0.00529817
14298	1700088E04Rik	-1.30341	1050288	942.2	726.4	GI_20070385	0.00884204
14303	2810407C02Rik	-1.30426	100610750	313.925	241.875	GI_38076517	0.00938842
14306	Cd164	-1.30481	3830594	7349.7	5586.73	GI_8393786	0.0124807
14309	2410015N17Rik	-1.30514	4200707	2056.78	1573.38	GI_12963572	0.000795053
14308	5430427N15Rik	-1.30514	101450139	149.175	114.475		0.0113641
14310	Phf10	-1.30518	3130093	5078.93	3909.53	GI_32129262	0.0138528
14314	Pitpn	-1.30597	2760332	1688.78	1299.62	GI_6679336	0.00446576
14316	Zfp95	-1.30623	2360347	1403.65	1068.45	GI_38081587	0.0162446
14318	1190002H09Rik	-1.30644	4570082	194.725	149.025	GI_38083582	0.0115793
14319	4933434E20Rik	-1.30651	1340735	453.6	344.8	GI_20270195	0.0133333
14323	Ube2d3	-1.30699	3190452	261.5	199.35	GI_31541793	0.0109558
14324	Bcl10	-1.30707	2360397	1863.47	1416.05	GI_6753165	0.0131756
14330	Akap10	-1.30786	2630504	604.375	463.225	GI_40807353	0.0135074
14334	Rpl12	-1.30831	7100750	7401.27	5670	GI_6677768	0.00226437
14335	LOC383712	-1.30839	100780685	10884.6	8306.08	GI_38074858	0.00833256
14345	Rpl27a	-1.30957	110195	7749.2	5892.68	GI_31560516	0.0129554
14347	D11Wsu68e	-1.3097	940411	1780.78	1355.9	GI_31981981	0.00819238
14351	LOC381865	-1.31007	105570731	6713.55	5123.62	GI_38086208	0.0149746
14353	Ywhag	-1.31073	101690047	231.65	177.4		0.00334629
14354	2310024N18Rik	-1.31073	104070056	797.825	607.325		0.00763647
14357	Exosc1	-1.31155	6840035	4215.93	3220.3	GI_31981244	0.00594327
14363	LOC384727	-1.31245	100430670	956.1	736.625	GI_38088141	0.00853715
14365	2810437L13Rik	-1.31276	4280575	1690.67	1292.17	GI_37574049	0.00831511
14367	LOC245676	-1.31297	103520575	267.1	202.85	GI_38086917	0.0141138
14368	Mrps10	-1.31308	4880300	1466.03	1112.78	GI_34147048	0.0140563
14372	Rpl21	-1.31362	5700563	441.65	334.525	GI_31581588	0.0174938
14374	LOC231046	-1.31383	106290273	6866.88	5201.43	GI_38090735	0.00410692
14380	Crcp	-1.31469	160609	1820.88	1393.22	GI_6681010	0.0143219
14382	Gpld1	-1.31478	101240601	544.925	415		0.00717188
14384	Lamp1	-1.31513	2470524	16498.5	12545.7	GI_7106338	0.00609891
14385	E230006M18Rik	-1.31516	100840600	270.25	204.975		0.00752204
14388	LOC219049	-1.31563	104280373	6997.55	5317.55	GI_38076157	0.00886552
14392	D6Ertd245e	-1.31601	104810494	145.6	110.825		0.0145269
14396	Cklfsf3	-1.31676	1940180	3094.62	2343.35	GI_31982641	0.0156499
14399	6820449I09Rik	-1.31693	630427	1307.3	996.475	GI_31342869	0.003111
14401	1700123O20Rik	-1.31694	6350725	525.6	400.775	GI_10946805	0.00393758
14407	Hist1h3b	-1.31795	4780092	1224.97	927.5	GI_30061338	0.0167757
14408	LOC242703	-1.3184	100780707	149.6	113.5	GI_20848832	3.97044e-05
14413	Hist1h2bk	-1.31873	6130433	641.2	490.7	GI_30089703	0.00518908
14420	0610030E20Rik	-1.31972	630075	258.2	195.85	GI_38084530	0.00826984
14433	Cox7b	-1.32155	2340504	127	96.1	GI_13384753	0.00174093
14437	Atp5l	-1.32188	103290671	134.125	101.75	GI_20888180	0.0105645
14439	LOC218060	-1.322	101980609	180	137.475	GI_38074371	0.0089039
14440	C77604	-1.32206	106520706	5313.07	4031.85	GI_51711445	0.00276992
14445	Cpsf5	-1.32245	1240167	3256	2462.55	GI_13386105	0.00772288
14447	2200002D01Rik	-1.3226	100360139	1005.4	758.1		0.00254673
14449	2810468K05Rik	-1.323	100770537	545	414.175	GI_51828570	0.015906
14450	9130201F22Rik	-1.32313	101850750	827.075	624.675		0.00975648
14458	Atpif1	-1.32386	7050577	20241.9	15321	GI_31982863	0.00272446
14463	Ssr4	-1.32508	1340619	4281.48	3230.3	GI_6678144	0.00155227
14464	2810002N01Rik	-1.32509	2850092	1117.97	836.825	GI_21735434	0.00181207
14474	2900091E11Rik	-1.32603	3060398	425.65	321.15	GI_21313033	0.00649465
14483	1810056O20Rik	-1.32685	1580164	2248.57	1693.97	GI_31341507	0.0112824
14484	Cox5b	-1.32696	105270739	4921.78	3707.72	GI_6753499	0.00888517
14485	Sepw1	-1.32697	3800079	2097.32	1579.55	GI_6677916	0.00134174
14487	5430414B19Rik	-1.32715	102190450	140.95	106.1	GI_34147082	0.0109789
14492	2810410M20Rik	-1.32799	4480270	2152.2	1623.38	GI_34328328	0.00929475
14494	2700088M07Rik	-1.32804	101170537	880.975	664.2		0.0100279
14504	Mospd1	-1.33086	5270156	137.2	102.975	GI_20983795	0.0165631
14511	1110002E23Rik	-1.33196	101570601	2888.95	2168.8		0.00295245
14516	LOC384161	-1.33272	100360446	830.75	622.925	GI_38079583	0.00207124
14517	Mrps18c	-1.33285	6760044	2489.9	1855.17	GI_38080339	0.0109732
14521	1810058I24Rik	-1.33319	100730082	470.35	349.9		0.0094352
14523	Hspe1	-1.33349	3170438	1913.45	1422.38	GI_31982267	0.0099909
14529	1110060M21Rik	-1.33577	4210731	6939.67	5198.4	GI_13384817	0.0124886
14532	Rpl28	-1.33627	100730528	524.975	392	GI_6677778	0.0111914
14535	1810027O10Rik	-1.33659	7000315	2445.28	1835.6	GI_38091439	0.00136343
14537	Whsc2	-1.33726	106290148	342.9	257.25	GI_33859651	0.00348537
14539	Pigf	-1.33925	5690050	3912.98	2929.48	GI_6679314	0.00203179
14540	Mrpl15	-1.33928	101940609	1609.53	1206.2		0.010925
14543	LOC382423	-1.33973	104560092	227.325	169.35	GI_38090768	0.00230616
14544	LOC381439	-1.33978	102900253	6538.55	4921.45	GI_38076230	0.0132057
14546	2810407C02Rik	-1.33987	102940113	580.325	428.5		0.00645843
14547	Serf2	-1.33988	5720010	5214.97	3905.43	GI_6755471	0.0109809
14549	S100a10	-1.34041	6350010	5212.18	3844.85	GI_6677832	0.0120845
14550	2400010C15Rik	-1.34064	100670026	7110.9	5284.12		0.00263286
14555	LOC234987	-1.34188	105890184	2042.7	1506.03	GI_38090278	0.0134062
14556	Uhrf2	-1.34194	60050	450.1	337.55	GI_21450118	0.00949437
14558	LOC237361	-1.34249	100770091	7057.08	5321.25	GI_38090513	0.0106611
14559	5031436O03Rik	-1.34273	105390008	3710.18	2708.38		0.00811429
14562	1600019D15Rik	-1.34334	3940750	2161.12	1598.42	GI_22267447	0.0130188
14563	Ndufa4	-1.34349	6860364	12831.7	9578.77	GI_33563265	0.0159612
14570	Klf3	-1.34482	100770022	141.4	105.575		0.0172358
14571	Senp2	-1.3453	4540452	1626.1	1218.3	GI_31560058	0.00885686
14572	Rpl21	-1.34632	104780592	695.7	515.4	GI_31581588	0.00205614
14573	Nme5	-1.34646	106660484	321.65	239.25	GI_18079348	0.000818891
14574	Snx12	-1.34647	4060026	729.35	540.825	GI_9256639	0.0170202
14575	1500006O09Rik	-1.34671	4590315	4203.27	3120.12	GI_20869569	0.00924139
14576	Mif	-1.34673	105270133	5308.78	3941.45	GI_6754695	0.00225804
14579	Rpl36a	-1.34717	5220435	22748.2	16858.2	GI_31980964	0.00580336
14580	9130415E20Rik	-1.34721	101980706	2693.78	1996.03	GI_31340926	0.00907541
14582	Elovl4	-1.34743	5220333	489.25	363.875	GI_22507346	0.0109735
14584	1110008L16Rik	-1.34752	3440347	747.025	558.15	GI_38050392	0.011721
14586	2810410M20Rik	-1.34759	2510025	4104.3	3040.12	GI_34328328	0.0152646
14590	LOC224147	-1.34849	100540242	10530.2	7814.03	GI_38079801	0.0103306
14591	LOC382063	-1.34863	105340452	10746.6	7966.62	GI_38089740	0.00927296
14594	Sec61g	-1.34974	4120725	5355.4	3971.25	GI_20855862	0.00477062
14595	Hist1h3d	-1.34998	70687	1410.05	1050.5	GI_30061336	0.0168961
14601	Sh3bgrl3	-1.35134	1850750	4679.02	3445.15	GI_18017601	0.0147616
14608	Rbx1	-1.35283	2120010	9331.08	6873.77	GI_40254545	0.00748983
14609	Uqcrb	-1.35314	106200215	712.175	530.525		0.00404672
14610	9430067K09Rik	-1.35324	105220053	146.1	108.5		0.0116705
14612	0610030E20Rik	-1.35355	102190114	946.1	701.675	GI_51712348	0.0122314
14613	Tceb2	-1.35358	1340400	7341.17	5402.67	GI_13385799	0.00346384
14622	C330018D20Rik	-1.35479	105900095	767.95	565	GI_51770921	0.00378291
14623	Nrip3	-1.35556	1340372	331.875	241.775	GI_10181147	0.0127446
14626	Arf2	-1.35658	2630315	2933.25	2161.88	GI_31542137	0.0148363
14631	6330407G11Rik	-1.35736	2630593	1503.58	1100.25	GI_20844383	0.0145719
14632	1500002C15Rik	-1.35745	106620722	182.825	134.425		0.0054854
14633	5730601F06Rik	-1.35774	102480161	162.35	119.675	GI_51764774	0.0121045
14634	2310003F16Rik	-1.35787	6760725	7564.7	5574.6	GI_13385813	0.0175023
14638	Polr2j	-1.35937	7100372	5926.3	4350.32	GI_6755361	0.0156827
14641	C230075M21Rik	-1.35986	102470167	134.475	99.275		0.0121612
14645	Ccnc	-1.36026	100130373	893.325	657.45		0.00774421
14650	D630036F01Rik	-1.36164	103060093	273.075	201.05		0.00247167
14651	2610318G18Rik	-1.36174	6110324	231.075	168.175	GI_21313105	0.0132252
14657	Nedd8	-1.36283	2350722	6793.6	4986.95	GI_6679033	0.00715204
14661	Grpel2	-1.36371	103870113	578.85	425.375	GI_29789123	0.0105335
14664	LOC226740	-1.36423	102190195	9196.65	6784.65	GI_38073651	0.00351396
14665	5730494N06Rik	-1.3652	4570181	874.225	635.5	GI_21312611	0.0148872
14668	Gypc	-1.36545	2320102	705.675	523.65	GI_27754012	0.0127034
14672	Mphosph6	-1.36641	5570164	1976.97	1461.7	GI_21312047	0.0166342
14679	2600001B17Rik	-1.36754	2630575	1412.17	1020.2	GI_31711989	0.00341321
14680	Tmem5	-1.36788	60576	2028.05	1504.97	GI_23346448	0.0159351
14683	AA545217	-1.36869	630039	3541.9	2583.9	GI_7304902	0.015781
14684	Lsm8	-1.36916	460068	2592.03	1890.95	GI_19527155	0.00314885
14685	Mrpl20	-1.36936	2640494	2793.38	2034.88	GI_20270193	0.00162884
14686	BC019367	-1.3694	1690315	679.15	496.25	GI_31981673	0.00035202
14689	Sspn	-1.37043	4670091	365.8	267.675	GI_6754475	0.00927592
14690	LOC213411	-1.3705	100510270	976.95	714.275	GI_38085321	0.0149052
14692	D11Bwg0414e	-1.37142	106020411	4634.08	3389.47		0.0137763
14694	2810417H13Rik	-1.37184	4850091	2550.95	1905.7	GI_13386007	0.0172941
14695	A730063M14Rik	-1.37223	106550373	818.15	595.025		0.00468978
14697	1700034H14Rik	-1.37279	6860026	1572.08	1142.22	GI_21313127	0.00505089
14699	LOC382843	-1.37399	105050138	4351.08	3182.52	GI_38075570	0.00215129
14701	2810452K22Rik	-1.37481	6040609	1576.92	1148.8	GI_21361247	0.00742953
14702	C130086A10	-1.3751	4480433	245.9	175.8	GI_31343438	0.0110269
14703	E330014F24Rik	-1.37518	101400142	149.025	108.125		0.00556684
14705	Cebpg	-1.37596	106020377	2964.05	2153.93		0.00353367
14706	2610208E05Rik	-1.37608	380021	923.425	679.075	GI_31341706	0.0140447
14710	Rps24	-1.37624	5420377	1223.5	887.975	GI_46519155	0.0118448
14711	1110001N06Rik	-1.37634	106130402	1555.72	1138.33		0.0160799
14712	LOC383802	-1.37701	106770541	427.375	313.7	GI_38075768	0.0153888
14714	2210021A15Rik	-1.37765	1660136	979.1	707.975	GI_29366815	0.0126779
14717	LOC382020	-1.37786	105270154	6865.8	5005.4	GI_38089330	0.00968396
14726	1110001J03Rik	-1.38093	2570184	2697.25	1957.08	GI_27228964	0.00927086
14730	Lsm3	-1.38196	780164	2933	2122.22	GI_13385805	0.0014349
14733	Calml4	-1.38295	940154	394.5	289.275	GI_23956267	0.00339107
14734	Ap4s1	-1.3832	4730292	758.525	548.025	GI_17998680	0.0155106
14741	Fstl1	-1.38444	2900113	2313.38	1611.78	GI_31560698	0.00931339
14742	Bnip3l	-1.38452	1940347	2714.65	1966.95	GI_31542233	0.0168257
14743	LOC381215	-1.38456	101340403	2523.57	1837.38	GI_38084871	0.0036516
14747	Nola3	-1.38616	6940687	3420.25	2472	GI_13384789	0.01445
14749	2310016E02Rik	-1.38659	105670020	795.875	566.225		0.015592
14751	4930522L14Rik	-1.38684	101980300	319.8	230.8		0.00778064
14752	Mgea6	-1.38712	100780014	655.75	474	GI_22122510	0.00495065
14753	1810013D10Rik	-1.38789	100840064	1423.45	1024.7	GI_51711001	0.0135093
14754	5133400G04Rik	-1.38808	7040152	395.525	285.55	GI_27754017	0.00349235
14755	Rnf7	-1.38857	2030242	2495.4	1793.2	GI_20893478	0.00491243
14756	LOC215678	-1.38877	103140082	3945.43	2862.3	GI_38089643	0.0121391
14757	1600019D15Rik	-1.38888	2340022	3416.9	2476.55	GI_22267447	0.00315323
14760	1110058L19Rik	-1.38935	6770020	1194.1	863.425	GI_13385989	0.00899971
14761	Rpl21	-1.38947	3610075	381.95	273.5	GI_31581588	0.00697389
14764	Cox6b	-1.39036	3710440	12610.7	9032.08	GI_13385089	0.0118522
14765	Mapbpip-pending	-1.39043	102940014	1099.25	782.55		0.0122113
14766	Mea1	-1.39052	6350338	2155.35	1534.55	GI_6754673	0.0102218
14767	4933434E20Rik	-1.39057	2350524	2060.25	1472.3	GI_20270195	0.0162933
14768	Zfp637	-1.39059	3360324	3069.4	2215.82	GI_31343306	0.00206311
14769	Spnr	-1.39081	106590110	2296.35	1634.15		0.0130456
14777	6720460L05Rik	-1.39239	102450592	5832.45	4202.62		0.00817947
14778	LOC333830	-1.39321	103190487	154.225	111.15	GI_38086136	0.014886
14779	Atp6v1f	-1.39335	5420082	7220	5176.5	GI_21314823	0.00118831
14784	Chchd5	-1.39428	3830575	882.5	632.325	GI_28076872	0.0113131
14786		-1.39526	106370441	168.125	120.2	GI_12844884	0.00877008
14787	1300018P11Rik	-1.39641	4480402	434.075	313.1	GI_27229016	0.00845484
14788	2310008N11Rik	-1.39643	102450408	396.45	276.65		0.0104492
14791	Stau2	-1.39715	106290403	211.5	148.7	GI_13384661	0.0143283
14793	3010027N08Rik	-1.39728	103710008	2251.68	1612.92		0.00829723
14794	1110003E01Rik	-1.39734	6400184	3549.35	2517.57	GI_19526867	0.00479374
14796	9930021J03Rik	-1.39771	100780438	242.775	173.925	GI_27370255	0.0088544
14797	H2afz	-1.39812	1470168	12691.9	9071.4	GI_7949044	0.00664368
14798		-1.39822	2630458	945.8	677.325	GI_38079051	0.00227644
14800	Hbxip	-1.39951	2030279	3145.65	2231.4	GI_20875198	0.00313346
14802	2010110K16Rik	-1.3997	6940164	3249.72	2326.75	GI_27754059	0.0130151
14803	Dhfr	-1.39977	105720576	476.375	339.375	GI_31560604	0.0132118
14804	2610209M04Rik	-1.39987	1740647	4128.67	2940.98	GI_27228989	0.0021029
14805	Alg5	-1.40018	6590097	4227.73	3019.92	GI_21728371	0.00592699
14806	Rpl22	-1.40047	4070070	3346.48	2391.78	GI_31543603	0.0128771
14811	Cutl1	-1.4015	1570113	952.65	680.675	GI_41282037	0.0123214
14812	Socs4	-1.40173	1170162	365.025	260.95	GI_18252050	0.00644776
14814	LOC243617	-1.40278	105420040	150.925	107.675	GI_38085099	0.00662419
14816	1110021J02Rik	-1.40363	101500672	1046.3	738.325		0.00238563
14818	1810063B05Rik	-1.40423	3800619	1930.5	1377.55	GI_31341387	0.00466803
14821	Ndufb3	-1.40558	4610687	3354.65	2385.88	GI_13385053	0.016646
14822	Serf1	-1.40568	6980075	1304.55	925.8	GI_6755469	0.0155801
14825	E430003J01Rik	-1.40843	105080725	626.15	445.4		0.00155508
14826	Atox1	-1.40861	1090497	3241.6	2320.7	GI_31981888	0.00921253
14829	Ppp2r5e	-1.40899	70671	1900.4	1350.03	GI_33859659	0.000678417
14831	9430038I01Rik	-1.41011	1690403	448.7	318.525	GI_38087473	0.00721664
14833	1110007M04Rik	-1.41048	3520088	1352.25	965.3	GI_21624616	0.0140255
14834	Cox7a2	-1.411	4280114	949.625	668.475	GI_31981829	0.00764721
14836	Ube2d3	-1.41205	100780497	262.275	185.2	GI_31541793	0.00463382
14837	3000003G13Rik	-1.41267	106510215	684.1	486.675		0.0142308
14841	Cdkn3	-1.41406	100450692	3895.48	2764.82	GI_38076060	0.00549652
14845	Siat7b	-1.41601	101990347	3237.07	2292.45	GI_31543706	0.0149457
14846	Muted	-1.41627	4610086	1697.6	1200.42	GI_20532341	0.00767058
14848	2810025O06Rik	-1.41665	106370390	5314.08	3740.45		0.00868521
14850	LOC268569	-1.41748	103840092	18091.1	12766.7	GI_38050556	0.00351713
14851	Glipr1	-1.41786	3360750	2261.28	1600.72	GI_21312071	0.00150585
14852	B930004C15Rik	-1.41872	105690671	335.7	237.05		0.0164736
14854	Sumo1	-1.41946	6380195	15844.9	11221.1	GI_6678488	0.0104898
14856	Thrap6	-1.42002	4670500	3892.45	2732.45	GI_19882230	0.0134549
14857	B430201A12Rik	-1.42049	4060152	964.775	678.05	GI_38076953	0.0109503
14858	Rpp14	-1.42106	7040014	784.375	550.175	GI_13385431	0.0109677
14859	D10Ertd641e	-1.42107	3440138	3139.22	2197.97	GI_13384935	0.0140342
14862	mt-Atp6	-1.4219	103140731	16374	11564.7		0.00949236
14864	Acn9	-1.42247	6660180	337.725	237.25	GI_38083684	0.0145615
14865	Ntan1	-1.42254	3440593	1472.95	1049.7	GI_31981589	0.0163113
14868	Ndufb4	-1.42299	5690594	173.775	121.775	GI_21314825	0.00160234
14869	Nt5c3	-1.42324	1570075	1203.4	844.8	GI_13385509	0.00942991
14873	2610028L19Rik	-1.42539	670717	997.9	705.075	GI_21312245	0.0164658
14875	3110004H13Rik	-1.42622	6620014	1226.55	865.575	GI_13385569	0.0110852
14877	9530068E07Rik	-1.42721	70427	4383.1	3069.82	GI_28509655	0.00225065
14880	2010106G01Rik	-1.428	6040541	438.85	301.1	GI_12963584	0.00887787
14885	Ndufc1	-1.42897	2570377	6728.55	4715.48	GI_13384945	0.0100303
14889	Mscp	-1.43113	460471	780.25	532.85	GI_33465826	0.00765852
14892	Styx	-1.4322	100670279	160.4	112.375	GI_46852142	0.00601455
14894	2310045N01Rik	-1.43287	104210369	2062.9	1442.45	GI_51764166	0.0169052
14901	1810009A15Rik	-1.43659	5360133	4280.38	3005.1	GI_13384875	0.0130469
14902	Insl6	-1.43661	5570497	1062.88	739	GI_7305184	0.000972225
14903	C630002N04Rik	-1.43853	104610068	182.075	126.475		0.0078425
14905	2810021O14Rik	-1.43891	100870673	593.625	412.55		0.00192911
14906	Polr3k	-1.43917	5290500	354.95	248.475	GI_31560205	0.0155095
14910	2210019E14Rik	-1.44081	105080053	483.625	334.9	GI_38084897	0.0104131
14912	Ccnc	-1.44131	102690750	1045.92	734.875		0.0101802
14914	2610036L11Rik	-1.44235	106370692	5867.57	4072.5		0.00276971
14915	0610038F07Rik	-1.44338	2940673	1245.15	857.725	GI_31560261	0.00661839
14919	LOC384790	-1.44608	103780184	3712.55	2558.03	GI_38089162	0.00480689
14922	1810022K09Rik	-1.44749	104200064	4481.3	3087.8	GI_51707561	0.0117931
14923	4632419I22Rik	-1.44755	101660465	183.325	126.725	GI_31340806	0.0105882
14924	Lsm6	-1.44872	104050600	894.05	612.175	GI_51763991	0.0114746
14926	Ppil3	-1.44908	630037	2140.78	1475.85	GI_21746158	0.00143459
14931	1110008P14Rik	-1.45054	6250576	1934.6	1336.2	GI_37574083	0.00937859
14932	2010110K16Rik	-1.45058	100460095	829.425	574.3	GI_27754059	0.0154605
14933	BC037393	-1.45109	6940193	236.775	162.7	GI_41235760	0.00191703
14936	2810410D24Rik	-1.45194	106100706	392.65	270.1		0.0107884
14938	Atp5k	-1.45354	105900136	534.7	364.875		0.00317359
14945	1810035L17Rik	-1.45798	6620315	1104.88	753.425	GI_38050499	0.00193848
14947	1810030N24Rik	-1.45841	6590746	1088.17	746.25	GI_13384889	0.00354704
14950	Mrpl13	-1.46095	2850551	586.425	396.275	GI_27229071	0.0171339
14953	AA175286	-1.46219	4730601	3533.8	2526.82	GI_31340616	0.0149704
14954	1810035L17Rik	-1.46296	2680546	3162.47	2168.85	GI_38050499	0.0101989
14956	Commd3	-1.46438	2510259	4563.5	3109.92	GI_31981946	0.00810979
14957	C330006P03Rik	-1.46444	101450593	482.35	330.425		0.0148768
14959	Polr2k	-1.46483	102940017	334.15	226.525	GI_29789145	0.0141933
14962	LOC382127	-1.46538	105390148	5167.8	3523.58	GI_38090249	9.83856e-05
14965	LOC384146	-1.46775	104200022	7649.25	5217.55	GI_38079525	0.0051969
14967	1110019C08Rik	-1.46983	1690619	1236.33	839.625	GI_25188196	0.00463003
14968	5133400G04Rik	-1.47058	106900673	665.725	453.75	GI_27754017	0.00034874
14972	Zdhhc21	-1.47296	2370338	903.575	610.55	GI_31543990	0.00514845
14973	AI839562	-1.4747	5080278	2676.65	1822.33	GI_31560362	0.00484163
14974	Dbi	-1.47537	1090706	11611.9	7952.83	GI_31982431	0.0130365
14976	Cox6a2	-1.47615	130215	4860.6	3150.32	GI_6753501	0.00374139
14977	2610205H19Rik	-1.47692	3390372	990.025	672.325	GI_21312593	0.0020338
14979	Deb1	-1.47705	5720082	5345.35	3557.38	GI_31982638	0.0127595
14980	2810408I11Rik	-1.47711	102260279	393.85	268.525		0.0111216
14982	Lrrc29	-1.47836	2940373	160.05	107.925	GI_31343342	0.000715701
14983	2610020C11Rik	-1.47859	104780324	195.025	132.825	GI_40254176	0.00261922
14984	Cggbp1	-1.47863	4810053	3877.02	2630.65	GI_31340918	0.0150872
14986	3830406C13Rik	-1.47886	2690632	233.075	159.375	GI_30025021	0.0063361
14987	LOC224137	-1.47901	104010070	2720.05	1824.88	GI_38079936	0.000902311
14989	5730592D20Rik	-1.48001	104920079	536.625	361.2		0.00595074
14993	Rpl31	-1.48126	5690685	3749.07	2528.85	GI_16716588	0.00292115
14994	2210417C17Rik	-1.48151	100450180	310.3	209	GI_38074166	0.00753973
15000	Nudt2	-1.48755	2360040	517.8	353.525	GI_13384959	0.0089087
15001	1810011E08Rik	-1.48785	102190008	13465.3	9094.55		0.00955619
15003	9030625G08Rik	-1.49112	104210333	331.175	222.225	GI_31542036	0.00916007
15004	Tm4sf6	-1.49173	3520358	1050.65	719.225	GI_31560377	0.016379
15005	2310002J21Rik	-1.492	100360440	164.825	110		0.00889706
15006	Gbif	-1.49401	780102	813.775	553.3	GI_22165397	0.0166117
15007	A230103N10Rik	-1.49545	104010128	2474.72	1646.35	GI_38091344	0.00688004
15010	Pxmp3	-1.49834	6650671	2214.22	1484.03	GI_21687247	0.0137927
15012	D10Ertd322e	-1.50347	1090168	2191.45	1486.75	GI_27229037	0.01497
15015	9930028C20Rik	-1.50436	840037	283.575	187.65	GI_31341170	0.0145932
15016	4632427E13Rik	-1.50505	100460053	164.85	109.55		0.00701061
15017	4632419I22Rik	-1.5062	5670332	2200.9	1471.83	GI_31340806	0.00239251
15018	Uqcrb	-1.50863	1450047	926.825	608.125	GI_13385725	0.012087
15019	LOC385019	-1.5115	105890148	192.25	127.6	GI_38088704	0.00620545
15020	D630038D15Rik	-1.51236	105720315	171.025	112.075		0.0130882
15025	Rbx1	-1.52035	2340047	3987.6	2607.5	GI_40254545	0.00538163
15026	Tmsb10	-1.5209	101780041	384.1	250.25	GI_45504403	0.00494209
15027	LOC382230	-1.52128	104560300	5852.28	3841.9	GI_38086465	0.00173997
15030	Gng10	-1.52757	102510114	3854.67	2543.3	GI_13384615	0.00759888
15037	2510008P16Rik	-1.53373	103610301	972.975	629.975		0.00658392
15039	4930453N24Rik	-1.53642	103710053	309.125	201.925	GI_51769708	0.014047
15040	3830406C13Rik	-1.53675	3120082	391.225	255.975	GI_30025021	0.011141
15043	2310009A05Rik	-1.54778	102480168	1816.3	1178.78		0.00745438
15046	Zdhhc2	-1.55315	104570224	895.8	563.825	GI_31341589	0.0162502
15048	2610529H08Rik	-1.55499	100540204	527.725	340.4		0.0159326
15049	Srr	-1.55594	1190465	894.75	576.075	GI_31543771	0.00629742
15050	LOC382061	-1.56047	101570026	1581.2	1016.6	GI_38089709	0.000149032
15052	A830094I09Rik	-1.5614	103850020	289.375	184.775	GI_31343110	0.00248225
15054	LOC228715	-1.56255	106620138	1595.33	1029.8	GI_25048036	0.0116951
15057	Timm10	-1.56539	610070	3276.6	2081.55	GI_31982731	0.00475156
15060	Ccng1	-1.56968	105290192	9033.23	5744.13	GI_6753313	0.0123288
15063	Tceb1	-1.58109	1170619	1260.67	802.975	GI_31560171	0.00668425
15065	4921538B17Rik	-1.58696	103170095	2105.5	1314.7	GI_38081957	0.0121346
15071	1700016A15Rik	-1.61259	106590463	3998.68	2489.32		0.0108376
15072	4932441N08Rik	-1.61442	104230017	327.95	204.975		0.00641401
15073	Gng12	-1.61741	100520079	3051.3	1877.55	GI_40254519	0.00867856
15075	Ptp4a1	-1.62242	101240050	1250.6	776.275	GI_6755225	0.00656644
15077	LOC385065	-1.62585	103800672	436.225	271.375	GI_38093416	0.0108685
15079	Cycs	-1.64259	2030072	4857.75	2976.72	GI_31560708	0.00183721
15081	2210019E14Rik	-1.6582	105340372	2729.05	1645.3	GI_51771417	0.00884784
15082	Mnab	-1.68803	6400086	631.925	376.1	GI_38074630	0.00215441
15083	0610010O12Rik	-1.69127	101400471	3646	2135.38	GI_51770841	0.00236423
15085	LOC237005	-1.70312	106400270	844.7	500.225	GI_38086698	0.00653176
15087	D10Ucla1	-1.72726	3190239	2124.03	1232.58	GI_31340808	0.000878961
15092	LOC380906	-2.06282	103130100	523.75	258.225	GI_38076320	0.00898054
15093	E130112E08Rik	-2.44988	104780086	1289.2	532.675		4.46123e-05
